# Supplementary material for: The genomic architecture of resistance to Campylobacter jejuni intestinal colonisation in chickens
Source: BMC Genomics. 2016 Apr 18;17:293. doi: 10.1186/s12864-016-2612-7 (PMC4835825; doi:10.1186/s12864-016-2612-7)
Supplement: Additional file 1: Table S1 — Levels of C. jejuni colonisation in the caeca of line 61, line N, back-cross and advanced intercross line birds. The measurements took place one, two, three, four and five days after challenge at 3 weeks of age. Data are presented as mean log10 (CFU/g) ± standard deviation of the mean. (XLSX 12 kb) [file 12864_2016_2612_MOESM1_ESM.xlsx]

## Sheet: Sheet1
Population	Mean caecal bacterial count (log10(CFU/g)±SD)
	2dpi	3dpi	4dpi	5dpi
Line 61	0±0 (n=10)	0.27±0.85 (n=10)	0±0 (n=10)	0±0 (n=10)
Line N	2.12±2.46 (n=8)	3.75±3.57 (n=8)	3.93±3.01 (n=8)	6.02 ±2.12 (n=14)
[(61 x N) x N] BC	nd	nd	nd	5.39±2.35 (n=288)
[(61 x N) 9th] AIL	nd	nd	nd	4.09±3.22 (n=218)
CFU, colony-forming units; dpi, days post-infection; BC, backcross; AIL, 9th generation of an Advanced Intercross Line; nd, not done; n, number of birds tested
