# Supplementary material for: The genomic architecture of resistance to Campylobacter jejuni intestinal colonisation in chickens
Source: BMC Genomics. 2016 Apr 18;17:293. doi: 10.1186/s12864-016-2612-7 (PMC4835825; doi:10.1186/s12864-016-2612-7)
Supplement: Additional file 4: Table S2 — Genes located in the QTL candidate regions for Campylobacter colonisation resistance. (XLSX 27 kb) [file 12864_2016_2612_MOESM4_ESM.xlsx]

## Sheet: Sheet1
Ensembl Gene ID	Ensembl Transcript ID	Associated Gene Name	Chromosome Name	Gene Start (bp)	Gene End (bp)	Strand	Description
ENSGALG00000011664	ENSGALT00000019068	RASSF6	4	50293965	50313187	-1	Ras association (RalGDS/AF-6) domain family member 6 [Source:HGNC Symbol;Acc:HGNC:20796]
ENSGALG00000011668	ENSGALT00000019072	k60 (CXCLi1)	4	50342296	50345374	1	interleukin-8 precursor [Source:RefSeq peptide;Acc:NP_990349]
ENSGALG00000026098	ENSGALT00000042745	IL8 (CXCLi2)	4	50355001	50359957	1	Interleukin-8 [Source:UniProtKB/Swiss-Prot;Acc:P08317]
ENSGALG00000024484	ENSGALT00000041397	LOC422654	4	50379773	50381069	1	Uncharacterized protein [Source:UniProtKB/TrEMBL;Acc:E1BRC5]
ENSGALG00000011680	ENSGALT00000019091	EPHA5	4	50470435	50669288	-1	ephrin type-A receptor 5 precursor [Source:RefSeq peptide;Acc:NP_990436]
ENSGALG00000011680	ENSGALT00000037814	EPHA5	4	50471434	50669744	-1	ephrin type-A receptor 5 precursor [Source:RefSeq peptide;Acc:NP_990436]
ENSGALG00000025250	ENSGALT00000042163	gga-mir-1679	4	50526287	50526374	-1	gga-mir-1679 [Source:miRBase;Acc:MI0007413]
ENSGALG00000027793	ENSGALT00000017809	SCN9A	7	19008759	19043596	1
ENSGALG00000010943	ENSGALT00000017814	SCN1A	7	19094498	19151896	1	sodium channel, voltage gated, type I alpha subunit [Source:HGNC Symbol;Acc:HGNC:10585]
ENSGALG00000010956	ENSGALT00000038446	TTC21B	7	19154460	19185811	1	tetratricopeptide repeat domain 21B [Source:HGNC Symbol;Acc:HGNC:25660]
ENSGALG00000010960	ENSGALT00000017839	GALNT3	7	19189885	19211629	1	polypeptide N-acetylgalactosaminyltransferase 3 [Source:HGNC Symbol;Acc:HGNC:4125]
ENSGALG00000010971	ENSGALT00000017873	CSRNP3	7	19226361	19245814	-1	cysteine-serine-rich nuclear protein 3 [Source:HGNC Symbol;Acc:HGNC:30729]
ENSGALG00000011009	ENSGALT00000017933	SCN2A	7	19318427	19366026	-1	sodium channel, voltage gated, type II alpha subunit [Source:HGNC Symbol;Acc:HGNC:10588]
ENSGALG00000026006	ENSGALT00000044273	scn12aa	7	19368406	19371849	-1	Uncharacterized protein [Source:UniProtKB/TrEMBL;Acc:R4GG79]
ENSGALG00000011040	ENSGALT00000017981	SCN3A	7	19411316	19468431	1	sodium channel, voltage gated, type III alpha subunit [Source:HGNC Symbol;Acc:HGNC:10590]
ENSGALG00000011052	ENSGALT00000018002	SLC38A11	7	19501055	19525264	1	solute carrier family 38, member 11 [Source:HGNC Symbol;Acc:HGNC:26836]
ENSGALG00000011068	ENSGALT00000018021	COBLL1	7	19544324	19617293	1	cordon-bleu WH2 repeat protein-like 1 [Source:HGNC Symbol;Acc:HGNC:23571]
ENSGALG00000020703	ENSGALT00000033140	GRB14	7	19657871	19705480	1	growth factor receptor-bound protein 14 [Source:HGNC Symbol;Acc:HGNC:4565]
ENSGALG00000011082	ENSGALT00000018056	KCNH7	7	20330959	20538685	1	potassium channel, voltage gated eag related subfamily H, member 7 [Source:HGNC Symbol;Acc:HGNC:18863]
ENSGALG00000011089	ENSGALT00000018067	IFIH1	7	20543411	20570333	1	interferon-induced helicase C domain-containing protein 1 [Source:RefSeq peptide;Acc:NP_001180567]
ENSGALG00000011099	ENSGALT00000018083	FAP	7	20575083	20613175	1	seprase [Source:RefSeq peptide;Acc:NP_001180568]
ENSGALG00000011104	ENSGALT00000018090	GCG	7	20616148	20633934	1	Glucagon Glicentin-related polypeptide Glucagon Glucagon-like peptide 1 Glucagon-like peptide 1(7-37) Glucagon-like peptide 1(7-36) Glucagon-like peptide 2 [Source:UniProtKB/Swiss-Prot;Acc:P68259]
ENSGALG00000011104	ENSGALT00000033134	GCG	7	20620293	20631462	1	Glucagon Glicentin-related polypeptide Glucagon Glucagon-like peptide 1 Glucagon-like peptide 1(7-37) Glucagon-like peptide 1(7-36) Glucagon-like peptide 2 [Source:UniProtKB/Swiss-Prot;Acc:P68259]
ENSGALG00000011110	ENSGALT00000018100	DPP4	7	20637422	20676092	1	dipeptidyl peptidase 4 [Source:RefSeq peptide;Acc:NP_001026426]
ENSGALG00000011120	ENSGALT00000018117	SLC4A10	7	20678066	20774184	-1	solute carrier family 4, sodium bicarbonate transporter, member 10 [Source:HGNC Symbol;Acc:HGNC:13811]
ENSGALG00000011122	ENSGALT00000018128	TBR1	7	20868507	20872724	-1	T-box, brain, 1 [Source:HGNC Symbol;Acc:HGNC:11590]
ENSGALG00000011128	ENSGALT00000018142	PSMD14	7	20876177	20921590	-1	26S proteasome non-ATPase regulatory subunit 14 [Source:RefSeq peptide;Acc:NP_001026427]
ENSGALG00000011131	ENSGALT00000033125	TANK	7	20950028	20975797	-1	TRAF family member-associated NF-kappa-B activator [Source:RefSeq peptide;Acc:NP_001264800]
ENSGALG00000011132	ENSGALT00000018146	RBMS1	7	21176600	21260777	1	RNA-binding motif, single-stranded-interacting protein 1 [Source:RefSeq peptide;Acc:NP_990355]
ENSGALG00000011141	ENSGALT00000018170	ITGB6	7	21293508	21321944	1	integrin, beta 6 [Source:HGNC Symbol;Acc:HGNC:6161]
ENSGALG00000011149	ENSGALT00000033111	PLA2R1	7	21327981	21363749	1	secretory phospholipase A2 receptor precursor [Source:RefSeq peptide;Acc:NP_996866]
ENSGALG00000011153	ENSGALT00000018187	LY75	7	21382006	21420596	1	lymphocyte antigen 75 precursor [Source:RefSeq peptide;Acc:NP_001032925]
ENSGALG00000011172	ENSGALT00000018214	MYO10	7	21430210	21487516	-1	Uncharacterized protein [Source:UniProtKB/TrEMBL;Acc:F1NEA4]
ENSGALG00000011224	ENSGALT00000018302	SLC4A3	7	21497517	21529546	-1	solute carrier family 4 (anion exchanger), member 3 [Source:HGNC Symbol;Acc:HGNC:11029]
ENSGALG00000011232	ENSGALT00000018320	STK11IP	7	21530018	21548301	1	serine/threonine-protein kinase 11-interacting protein [Source:RefSeq peptide;Acc:NP_001012936]
ENSGALG00000011233	ENSGALT00000018322		7	21551919	21553417	1	Gap junction protein [Source:UniProtKB/TrEMBL;Acc:E1BRZ1]
ENSGALG00000011234	ENSGALT00000018323	INHA	7	21555004	21556682	-1	Inhibin alpha chain [Source:UniProtKB/Swiss-Prot;Acc:P43031]
ENSGALG00000011242	ENSGALT00000018337	OBSL1	7	21558495	21570704	1	obscurin-like 1 [Source:HGNC Symbol;Acc:HGNC:29092]
ENSGALG00000018803	ENSGALT00000029688		7	21571111	21572579	-1
ENSGALG00000011246	ENSGALT00000018346		7	21577092	21580577	1
ENSGALG00000011250	ENSGALT00000018356	ASIC4	7	21585959	21589518	-1	acid sensing (proton gated) ion channel family member 4 [Source:HGNC Symbol;Acc:HGNC:21263]
ENSGALG00000011252	ENSGALT00000018359	RACGAP1	7	21628477	21632296	1	Uncharacterized protein [Source:UniProtKB/TrEMBL;Acc:F1P341]
ENSGALG00000002417	ENSGALT00000003806	GMPPA	7	21632940	21636638	-1	GDP-mannose pyrophosphorylase A [Source:HGNC Symbol;Acc:HGNC:22923]
ENSGALG00000028386	ENSGALT00000043042	SPEG	7	21638777	21666114	-1	SPEG complex locus [Source:HGNC Symbol;Acc:HGNC:16901]
ENSGALG00000011318	ENSGALT00000018464	DNPEP	7	21640186	21682786	1	aspartyl aminopeptidase [Source:RefSeq peptide;Acc:NP_001012937]
ENSGALG00000011306	ENSGALT00000018446	DES	7	21670394	21673766	-1	desmin [Source:HGNC Symbol;Acc:HGNC:2770]
ENSGALG00000026093	ENSGALT00000045102	PTPRN	7	21683470	21691823	1	protein tyrosine phosphatase, receptor type, N [Source:HGNC Symbol;Acc:HGNC:9676]
ENSGALG00000027506	ENSGALT00000045441	DNAJB2	7	21692309	21697267	-1	DnaJ (Hsp40) homolog, subfamily B, member 2 [Source:HGNC Symbol;Acc:HGNC:5228]
ENSGALG00000011324	ENSGALT00000018477	TUBA4A	7	21697266	21702129	1	Uncharacterized protein [Source:UniProtKB/TrEMBL;Acc:F1NW97]
ENSGALG00000000433	ENSGALT00000038318	TUBA4A	7	21704678	21707280	1	Uncharacterized protein [Source:UniProtKB/TrEMBL;Acc:F1NXR6]
ENSGALG00000011326	ENSGALT00000018480	STK16	7	21707734	21709879	-1	serine/threonine kinase 16 [Source:HGNC Symbol;Acc:HGNC:11394]
ENSGALG00000011328	ENSGALT00000018482	GLB1L	7	21710108	21714164	1	galactosidase, beta 1-like [Source:HGNC Symbol;Acc:HGNC:28129]
ENSGALG00000011332	ENSGALT00000018493	ANKZF1	7	21714340	21721635	-1	ankyrin repeat and zinc finger domain containing 1 [Source:HGNC Symbol;Acc:HGNC:25527]
ENSGALG00000011649	ENSGALT00000019038	ATG9A	7	21721773	21730024	1	autophagy-related protein 9A [Source:RefSeq peptide;Acc:NP_001029993]
ENSGALG00000011648	ENSGALT00000038272	ABCB6	7	21731260	21735967	1	ATP-binding cassette, sub-family B (MDR/TAP), member 6 (Langereis blood group) [Source:HGNC Symbol;Acc:HGNC:47]
ENSGALG00000028757	ENSGALT00000044043	ZFAND2B	7	21736096	21737808	-1	zinc finger, AN1-type domain 2B [Source:HGNC Symbol;Acc:HGNC:25206]
ENSGALG00000011334	ENSGALT00000018495	FAM134A	7	21739345	21751280	-1	family with sequence similarity 134, member A [Source:HGNC Symbol;Acc:HGNC:28450]
ENSGALG00000011343	ENSGALT00000018510	SLC23A3	7	21758725	21762767	1	solute carrier family 23, member 3 [Source:HGNC Symbol;Acc:HGNC:20601]
ENSGALG00000011335	ENSGALT00000018498	NHEJ1	7	21764324	21795684	1	nonhomologous end-joining factor 1 [Source:HGNC Symbol;Acc:HGNC:25737]
ENSGALG00000011347	ENSGALT00000018516	IHH	7	21803719	21806885	1	Gallus gallus Indian hedgehog (IHH), mRNA. [Source:RefSeq mRNA;Acc:NM_204957]
ENSGALG00000011349	ENSGALT00000018518	MNR2	7	21818450	21819767	1	Uncharacterized protein [Source:UniProtKB/TrEMBL;Acc:F1NVN6]
ENSGALG00000011352	ENSGALT00000018523	CCDC108	7	21821607	21838423	1	coiled-coil domain containing 108 [Source:HGNC Symbol;Acc:HGNC:25325]
ENSGALG00000011354	ENSGALT00000018525	CRYBA2	7	21847995	21850333	1	beta-crystallin A2 [Source:RefSeq peptide;Acc:NP_989510]
ENSGALG00000026698	ENSGALT00000043454	FEV	7	21853455	21857352	1	FEV (ETS oncogene family)
ENSGALG00000011355	ENSGALT00000018526	Wnt10a	7	21883298	21892913	-1	protein Wnt-10a precursor [Source:RefSeq peptide;Acc:NP_001006590]
ENSGALG00000011358	ENSGALT00000038238	Wnt6	7	21900552	21908596	-1	Gallus gallus wingless-type MMTV integration site family, member 6 (WNT6), mRNA. [Source:RefSeq mRNA;Acc:NM_001007594]
ENSGALG00000002470	ENSGALT00000003899	CYP27A1	7	21913412	21919652	1	cytochrome P450, family 27, subfamily A, polypeptide 1 [Source:HGNC Symbol;Acc:HGNC:2605]
ENSGALG00000011360	ENSGALT00000038233	PRKAG3	7	21919596	21923725	-1	5'-AMP-activated protein kinase subunit gamma-3 [Source:RefSeq peptide;Acc:NP_001026429]
ENSGALG00000027991	ENSGALT00000018542	TTLL4	7	21924995	21942633	-1	tubulin tyrosine ligase-like family member 4 [Source:HGNC Symbol;Acc:HGNC:28976]
ENSGALG00000011371	ENSGALT00000018550	STK36	7	21948535	21959693	-1	serine/threonine kinase 36 [Source:HGNC Symbol;Acc:HGNC:17209]
ENSGALG00000011375	ENSGALT00000038222	RNF25	7	21959845	21963533	1	E3 ubiquitin-protein ligase RNF25 [Source:RefSeq peptide;Acc:NP_001026430]
ENSGALG00000011386	ENSGALT00000018571	BCS1L	7	21965815	21971129	-1	mitochondrial chaperone BCS1 [Source:RefSeq peptide;Acc:NP_001006520]
ENSGALG00000011393	ENSGALT00000018584	ZNF142	7	21971542	21980512	1	zinc finger protein 142 [Source:HGNC Symbol;Acc:HGNC:12927]
ENSGALG00000026687	ENSGALT00000044978	PLCD4	7	21980710	21988531	-1	phospholipase C, delta 4 [Source:HGNC Symbol;Acc:HGNC:9062]
ENSGALG00000011402	ENSGALT00000018598	RQCD1	7	21991654	21997765	-1	cell differentiation protein RCD1 homolog [Source:RefSeq peptide;Acc:NP_001006521]
ENSGALG00000011427	ENSGALT00000038204	USP37	7	22002216	22029215	1
ENSGALG00000011433	ENSGALT00000038192	VIL1	7	22032622	22037892	-1	villin-1 [Source:RefSeq peptide;Acc:NP_990773]
ENSGALG00000011433	ENSGALT00000018647	VIL1	7	22032625	22037892	-1	villin-1 [Source:RefSeq peptide;Acc:NP_990773]
ENSGALG00000027768	ENSGALT00000045561	CTDSP1	7	22043810	22046096	-1	CTD (carboxy-terminal domain, RNA polymerase II, polypeptide A) small phosphatase 1 [Source:HGNC Symbol;Acc:HGNC:21614]
ENSGALG00000011434	ENSGALT00000018648	SLC11A1	7	22049015	22053574	-1	Natural resistance-associated macrophage protein 1 [Source:UniProtKB/Swiss-Prot;Acc:P51027]
ENSGALG00000018521	ENSGALT00000029291	CATIP	7	22054330	22056268	-1	ciliogenesis associated TTC17 interacting protein [Source:HGNC Symbol;Acc:HGNC:25062]
ENSGALG00000022166	ENSGALT00000035713	PNKD	7	22057227	22066787	-1	paroxysmal nonkinesigenic dyskinesia [Source:HGNC Symbol;Acc:HGNC:9153]
ENSGALG00000011436	ENSGALT00000018650	TMBIM1	7	22063035	22065936	1	transmembrane BAX inhibitor motif containing 1 [Source:HGNC Symbol;Acc:HGNC:23410]
ENSGALG00000011445	ENSGALT00000018663	AAMP	7	22066971	22071464	1	angio-associated migratory cell protein [Source:RefSeq peptide;Acc:NP_001073215]
ENSGALG00000011452	ENSGALT00000018675	ARPC2	7	22071158	22089594	-1	Uncharacterized protein [Source:UniProtKB/TrEMBL;Acc:F1P1K3]
ENSGALG00000025739	ENSGALT00000043062	RUFY4	7	22092637	22098817	-1	RUN and FYVE domain containing 4 [Source:HGNC Symbol;Acc:HGNC:24804]
ENSGALG00000011468	ENSGALT00000038163	IGFBP5	7	22733555	22750389	1	Uncharacterized protein [Source:UniProtKB/TrEMBL;Acc:F1ND88]
ENSGALG00000011469	ENSGALT00000018698	IGFBP2	7	22757948	22808688	-1	Gallus gallus insulin-like growth factor binding protein 2, 36kDa (IGFBP2), mRNA. [Source:RefSeq mRNA;Acc:NM_205359]
ENSGALG00000011472	ENSGALT00000018702	RPL37A	7	22831998	22834140	-1	60S ribosomal protein L37a [Source:UniProtKB/Swiss-Prot;Acc:P32046]
ENSGALG00000011475	ENSGALT00000018709	SMARCAL1	7	22835949	22873570	-1	SWI/SNF related, matrix associated, actin dependent regulator of chromatin, subfamily a-like 1 [Source:HGNC Symbol;Acc:HGNC:11102]
ENSGALG00000011478	ENSGALT00000018715	MARCH	7	22892061	22970055	1	membrane-associated ring finger (C3HC4) 4, E3 ubiquitin protein ligase [Source:HGNC Symbol;Acc:HGNC:29269]
ENSGALG00000011492	ENSGALT00000018729	XRCC5	7	22997772	23041754	-1	X-ray repair complementing defective repair in Chinese hamster cells 5 (double-strand-break rejoining) [Source:HGNC Symbol;Acc:HGNC:12833]
ENSGALG00000011493	ENSGALT00000038136	TMEM169	7	23051839	23066402	-1	transmembrane protein 169 [Source:HGNC Symbol;Acc:HGNC:25130]
ENSGALG00000011497	ENSGALT00000018735	PECR	7	23066891	23079243	1	peroxisomal trans-2-enoyl-CoA reductase [Source:RefSeq peptide;Acc:NP_001006522]
ENSGALG00000011502	ENSGALT00000018742	MAP3K2	7	23100890	23121260	1	mitogen-activated protein kinase kinase kinase 2
ENSGALG00000011515	ENSGALT00000018775	ERCC3	7	23128082	23144659	1	TFIIH basal transcription factor complex helicase XPB subunit [Source:RefSeq peptide;Acc:NP_001006523]
ENSGALG00000011532	ENSGALT00000018803	CYP27C1	7	23153215	23170059	1	cytochrome P450, family 27, subfamily C, polypeptide 1 [Source:HGNC Symbol;Acc:HGNC:33480]
ENSGALG00000011541	ENSGALT00000018820	BIN1	7	23184010	23267807	1	bridging integrator 1 [Source:RefSeq peptide;Acc:NP_001006524]
ENSGALG00000011541	ENSGALT00000018822	BIN1	7	23184122	23265694	1	bridging integrator 1 [Source:RefSeq peptide;Acc:NP_001006524]
ENSGALG00000011566	ENSGALT00000038068	GYPC	7	23526353	23552998	-1	glycophorin C (Gerbich blood group) [Source:RefSeq peptide;Acc:NP_001004407]
ENSGALG00000011577	ENSGALT00000018885	CNTNAP5	7	23919267	24182349	-1	Contactin-associated protein-like 5 [Source:UniProtKB/Swiss-Prot;Acc:Q0V8S9]
ENSGALG00000011592	ENSGALT00000018925	MRAS	7	24731579	24765366	1	ras-related protein M-Ras [Source:RefSeq peptide;Acc:NP_989820]
ENSGALG00000011596	ENSGALT00000018933	PTPN4	7	24863711	24924517	1	protein tyrosine phosphatase, non-receptor type 4 (megakaryocyte) [Source:HGNC Symbol;Acc:HGNC:9656]
ENSGALG00000011605	ENSGALT00000018952	EPB41L5	7	24931014	24973586	1	erythrocyte membrane protein band 4.1 like 5 [Source:HGNC Symbol;Acc:HGNC:19819]
ENSGALG00000027645	ENSGALT00000046043	LZTR1	7	24981751	24995117	-1	Uncharacterized protein [Source:UniProtKB/TrEMBL;Acc:R4GKC1]
ENSGALG00000026493	ENSGALT00000018997	RALB	7	25039352	25049178	1	v-ral simian leukemia viral oncogene homolog B [Source:HGNC Symbol;Acc:HGNC:9840]
ENSGALG00000011630	ENSGALT00000018998	GLI2	7	25280815	25459921	1	zinc finger protein GLI2 isoform 1 [Source:RefSeq peptide;Acc:NP_001258830]
ENSGALG00000011635	ENSGALT00000029195	TFCP2L1	7	25539597	25568408	-1	transcription factor CP2-like 1 [Source:HGNC Symbol;Acc:HGNC:17925]
ENSGALG00000011645	ENSGALT00000019030	CLASP1	7	25583430	25726495	-1	cytoplasmic linker associated protein 1 [Source:HGNC Symbol;Acc:HGNC:17088]
ENSGALG00000011650	ENSGALT00000019039	NIFK	7	25744392	25748190	-1	nucleolar protein interacting with the FHA domain of MKI67 [Source:HGNC Symbol;Acc:HGNC:17838]
ENSGALG00000011652	ENSGALT00000019041	TSN	7	25748554	25752973	1	translin [Source:RefSeq peptide;Acc:NP_990404]
ENSGALG00000026460	ENSGALT00000045992	ARHGEF1	7	25759067	25774582	-1	Uncharacterized protein [Source:UniProtKB/TrEMBL;Acc:R4GHC2]
ENSGALG00000011655	ENSGALT00000019048	IQCB1	7	25801492	25819426	-1	IQ motif containing B1 [Source:HGNC Symbol;Acc:HGNC:28949]
ENSGALG00000011657	ENSGALT00000032978	EAF2	7	25819786	25833135	1	ELL-associated factor 2 [Source:RefSeq peptide;Acc:NP_001006525]
ENSGALG00000011671	ENSGALT00000019075	SLC15A2	7	25892439	25928915	1	solute carrier family 15 (oligopeptide transporter), member 2 [Source:HGNC Symbol;Acc:HGNC:10921]
ENSGALG00000011677	ENSGALT00000019085	HSPBAP1	7	25948982	25983250	-1	HSPB (heat shock 27kDa) associated protein 1 [Source:HGNC Symbol;Acc:HGNC:16389]
ENSGALG00000011679	ENSGALT00000019090	DIRC2	7	25983768	26039837	1	disrupted in renal carcinoma 2 [Source:HGNC Symbol;Acc:HGNC:16628]
ENSGALG00000011686	ENSGALT00000019105	SEMA5B	7	26051937	26233120	-1	sema domain, seven thrombospondin repeats (type 1 and type 1-like), transmembrane domain (TM) and short cytoplasmic domain, (semaphorin) 5B [Source:HGNC Symbol;Acc:HGNC:10737]
ENSGALG00000011689	ENSGALT00000019110	PDIA5	7	26336031	26417103	1	protein disulfide isomerase family A, member 5 [Source:HGNC Symbol;Acc:HGNC:24811]
ENSGALG00000011697	ENSGALT00000019119	SEC22A	7	26429422	26445288	1	vesicle-trafficking protein SEC22a [Source:RefSeq peptide;Acc:NP_001006526]
ENSGALG00000011699	ENSGALT00000037994	ADCY5	7	26451247	26646791	-1	adenylate cyclase type 5 [Source:RefSeq peptide;Acc:NP_989962]
ENSGALG00000011704	ENSGALT00000019131	PTPLB	7	26653371	26673051	-1	protein-tyrosine phosphatase-like member B [Source:RefSeq peptide;Acc:NP_001012938]
ENSGALG00000011708	ENSGALT00000019136	MYLK	7	26674970	26805324	-1	myosin light chain kinase, smooth muscle [Source:RefSeq peptide;Acc:NP_990790]
ENSGALG00000011708	ENSGALT00000037978	MYLK	7	26676887	26859021	-1	myosin light chain kinase, smooth muscle [Source:RefSeq peptide;Acc:NP_990790]
ENSGALG00000011720	ENSGALT00000019150	CCDC14	7	26880824	26889311	-1	coiled-coil domain containing 14 [Source:HGNC Symbol;Acc:HGNC:25766]
ENSGALG00000028770	ENSGALT00000043884	INHBB	7	25068118	25068894	1	Inhibin beta B chain [Source:UniProtKB/Swiss-Prot;Acc:P27093]
ENSGALG00000026479	ENSGALT00000045555		7	19313790	19314929	1	Uncharacterized protein [Source:UniProtKB/TrEMBL;Acc:R4GLJ3]
ENSGALG00000011069	ENSGALT00000018023	FIGN	7	20078215	20080458	1	fidgetin [Source:HGNC Symbol;Acc:HGNC:13285]
ENSGALG00000026721	ENSGALT00000043718		7	21631194	21632426	-1	Uncharacterized protein [Source:UniProtKB/TrEMBL;Acc:R4GK29]
ENSGALG00000025729	ENSGALT00000044952	CDK5R2	7	21863274	21864221	-1	cyclin-dependent kinase 5, regulatory subunit 2 (p39) [Source:HGNC Symbol;Acc:HGNC:1776]
ENSGALG00000011593	ENSGALT00000018926	TMEM177	7	24797914	24798846	1	transmembrane protein 177 [Source:HGNC Symbol;Acc:HGNC:28143]
ENSGALG00000028051	ENSGALT00000043562	novel miRna	7	22045089	22045178	-1
ENSGALG00000025515	ENSGALT00000042428	gga-mir-1582	7	23199976	23200064	1	gga-mir-1582 [Source:miRBase;Acc:MI0007308]
ENSGALG00000021783	ENSGALT00000035325	gga-mir-375	7	21842379	21842443	1	gga-mir-375 [Source:miRBase;Acc:MI0003705]
ENSGALG00000028061	ENSGALT00000044598	novel miRNA	7	26048687	26048793	1
ENSGALG00000025343	ENSGALT00000042256	gga-mir-1788	7	21851756	21851843	1	gga-mir-1788 [Source:miRBase;Acc:MI0007531]
ENSGALG00000025648	ENSGALT00000042561	U4atac	7	25702714	25702831	1	U4atac minor spliceosomal RNA [Source:RFAM;Acc:RF00618]
ENSGALG00000026601	ENSGALT00000046209	gga-mir-3530	7	24770052	24770140	1	gga-mir-3530 [Source:miRBase;Acc:MI0015381]
ENSGALG00000025275	ENSGALT00000042188	gga-mir-1553	7	23245928	23246032	1	gga-mir-1553 [Source:miRBase;Acc:MI0007278]
ENSGALG00000025223	ENSGALT00000042136	gga-mir-1599	7	23875684	23875745	1	gga-mir-1599 [Source:miRBase;Acc:MI0007326]
ENSGALG00000027744	ENSGALT00000043278	novel miRna	7	21364816	21364910	1
ENSGALG00000005272	ENSGALT00000008459	CDH5	11	10982217	11011468	-1	Cadherin-5 [Source:UniProtKB/Swiss-Prot;Acc:Q8AYD0]
ENSGALG00000005278	ENSGALT00000008465	CDH11	11	11582884	11662192	1	cadherin-11 precursor [Source:RefSeq peptide;Acc:NP_001004371]
ENSGALG00000005319	ENSGALT00000008525	CDH8	11	12288497	12432361	1	cadherin-8 [Source:RefSeq peptide;Acc:NP_001093759]
ENSGALG00000027424	ENSGALT00000045480	uc_338	11	12276171	12276338	1	TUC338 [Source:RFAM;Acc:RF02271]
ENSGALG00000007480	ENSGALT00000012090	AXIN1	14	12146183	12229602	1	axin-1 [Source:RefSeq peptide;Acc:NP_990275]
ENSGALG00000027391	ENSGALT00000045356	AXIN1	14	12199023	12229602	1	axin-1 [Source:RefSeq peptide;Acc:NP_990275]
ENSGALG00000028599	ENSGALT00000042936	PDIA2	14	12231749	12234668	-1	protein disulfide isomerase family A, member 2 [Source:HGNC Symbol;Acc:HGNC:14180]
ENSGALG00000025911	ENSGALT00000043696	ARHGDIG	14	12235026	12237750	-1	Rho GDP dissociation inhibitor (GDI) gamma [Source:HGNC Symbol;Acc:HGNC:680]
ENSGALG00000026609	ENSGALT00000021078	RGS11	14	12238662	12242574	1	Uncharacterized protein [Source:UniProtKB/TrEMBL;Acc:F1NQC5]
ENSGALG00000007514	ENSGALT00000012148	ITFG3	14	12244054	12257296	-1	Uncharacterized protein [Source:UniProtKB/TrEMBL;Acc:F1NM65]
ENSGALG00000007534	ENSGALT00000012185	LUC7L	14	12262943	12279972	-1	LUC7-like [Source:HGNC Symbol;Acc:HGNC:6723]
ENSGALG00000007561	ENSGALT00000012226	CLCN7	14	12286742	12303716	-1	H(+)/Cl(-) exchange transporter 7 [Source:RefSeq peptide;Acc:NP_001025815]
ENSGALG00000007737	ENSGALT00000012543	ECI1	14	12305558	12310419	1	3,2-trans-enoyl-CoA isomerase, mitochondrial [Source:RefSeq peptide;Acc:NP_001264514]
ENSGALG00000023707	ENSGALT00000039621	DNASE	14	12310668	12313707	-1
ENSGALG00000002051	ENSGALT00000029962	DNASE1	14	12316280	12320315	-1	deoxyribonuclease-1 precursor [Source:RefSeq peptide;Acc:NP_996840]
ENSGALG00000007591	ENSGALT00000012273	C7orf26	14	12320835	12327480	1	chromosome 7 open reading frame 26 [Source:HGNC Symbol;Acc:HGNC:21702]
ENSGALG00000023702	ENSGALT00000039617	NAT15	14	12327747	12341602	1	Uncharacterized protein [Source:UniProtKB/TrEMBL;Acc:E1BYK0]
ENSGALG00000028358	ENSGALT00000044511	NUDT16L1	14	12346048	12348118	-1	Protein syndesmos [Source:UniProtKB/Swiss-Prot;Acc:Q9IAY5]
ENSGALG00000007616	ENSGALT00000012315	MGRN1	14	12349367	12396724	-1	mahogunin ring finger 1, E3 ubiquitin protein ligase [Source:HGNC Symbol;Acc:HGNC:20254]
ENSGALG00000007619	ENSGALT00000012323	UBALD1	14	12396926	12404682	1	UBA-like domain containing 1 [Source:HGNC Symbol;Acc:HGNC:29576]
ENSGALG00000028469	ENSGALT00000042897	C16orf96	14	12405476	12408576	-1	chromosome 16 open reading frame 96 [Source:HGNC Symbol;Acc:HGNC:40031]
ENSGALG00000007630	ENSGALT00000012346	C16ORF5	14	12417758	12419761	1	LITAF-like protein [Source:RefSeq peptide;Acc:NP_001264541]
ENSGALG00000007638	ENSGALT00000012358	HMOX2	14	12422256	12426476	-1	heme oxygenase 2 [Source:HGNC Symbol;Acc:HGNC:5014]
ENSGALG00000007644	ENSGALT00000012367	SLX4	14	12438077	12459581	-1	SLX4 structure-specific endonuclease subunit [Source:HGNC Symbol;Acc:HGNC:23845]
ENSGALG00000007644	ENSGALT00000046089	SLX4	14	12438077	12459581	-1	SLX4 structure-specific endonuclease subunit [Source:HGNC Symbol;Acc:HGNC:23845]
ENSGALG00000023695	ENSGALT00000039593		14	12470689	12472155	1	Uncharacterized protein [Source:UniProtKB/TrEMBL;Acc:F1NFL9]
ENSGALG00000007686	ENSGALT00000012459	TRAP1	14	12473314	12491461	-1	heat shock protein 75 kDa, mitochondrial [Source:RefSeq peptide;Acc:NP_001006175]
ENSGALG00000007762	ENSGALT00000039566	CREBBP	14	12495128	12563545	-1	CREB binding protein [Source:HGNC Symbol;Acc:HGNC:2348]
ENSGALG00000027844	ENSGALT00000043129		14	12222976	12224040	-1	Uncharacterized protein [Source:UniProtKB/TrEMBL;Acc:R4GJQ7]
ENSGALG00000027813	ENSGALT00000045075	gga-mir-6714	14	12388339	12388448	-1	gga-mir-6714 [Source:miRBase;Acc:MI0022536]
ENSGALG00000025436	ENSGALT00000042349	gga-mir-1763	14	12262850	12262915	1	gga-mir-1763 [Source:miRBase;Acc:MI0007505]
ENSGALG00000025494	ENSGALT00000042407	gga-mir-1564	14	12263702	12263772	-1	gga-mir-1564 [Source:miRBase;Acc:MI0007289]
ENSGALG00000000182	ENSGALT00000000238	FGA	16	16221	33713	1	fibrinogen alpha chain [Source:HGNC Symbol;Acc:HGNC:3661]
ENSGALG00000010153	ENSGALT00000016503	CYP21A2	16	37924	41746	-1	steroid 21-hydroxylase precursor [Source:RefSeq peptide;Acc:NP_001092828]
ENSGALG00000027842	ENSGALT00000044703	CenpA	16	42328	43892	-1	Histone H3-like centromeric protein A [Source:UniProtKB/Swiss-Prot;Acc:Q6XXM1]
ENSGALG00000026646	ENSGALT00000044830	C4	16	44245	58599	-1	complement 4 precursor [Source:RefSeq peptide;Acc:NP_001070701]
ENSGALG00000024372	ENSGALT00000046170	BFIV21	16	59616	62099	1	MHC BF2 class I precursor [Source:RefSeq peptide;Acc:NP_001026509]
ENSGALG00000024372	ENSGALT00000000139	BFIV21	16	59616	62099	1	MHC BF2 class I precursor [Source:RefSeq peptide;Acc:NP_001026509]
ENSGALG00000024372	ENSGALT00000043207	BFIV21	16	59616	62099	1	MHC BF2 class I precursor [Source:RefSeq peptide;Acc:NP_001026509]
ENSGALG00000024372	ENSGALT00000044107	BFIV21	16	59616	62099	1	MHC BF2 class I precursor [Source:RefSeq peptide;Acc:NP_001026509]
ENSGALG00000000181	ENSGALT00000000237	TAP2	16	64031	67067	-1	antigen peptide transporter 2 [Source:RefSeq peptide;Acc:NP_001092827]
ENSGALG00000026269	ENSGALT00000045907	TAP1	16	67623	76124	1	antigen peptide transporter 1 [Source:RefSeq peptide;Acc:NP_001129440]
ENSGALG00000000178	ENSGALT00000000234	BF1	16	73099	75571	-1	MHC class I alpha chain 1 [Source:UniProtKB/TrEMBL;Acc:A0ZXL5]
ENSGALG00000000178	ENSGALT00000044235	BF1	16	73099	75571	-1	MHC class I alpha chain 1 [Source:UniProtKB/TrEMBL;Acc:A0ZXL5]
ENSGALG00000000178	ENSGALT00000042630	BF1	16	73538	75588	-1	MHC class I alpha chain 1 [Source:UniProtKB/TrEMBL;Acc:A0ZXL5]
ENSGALG00000000178	ENSGALT00000046187	BF1	16	73538	75588	-1	MHC class I alpha chain 1 [Source:UniProtKB/TrEMBL;Acc:A0ZXL5]
ENSGALG00000000166	ENSGALT00000041214	DMB2	16	76300	79327	-1	Major histocompatibility complex class II beta chain BMA2, (similar to HLA class II, D beta chain) precursor [Source:RefSeq peptide;Acc:NP_001128638]
ENSGALG00000000166	ENSGALT00000000222	DMB2	16	76300	78554	-1	Major histocompatibility complex class II beta chain BMA2, (similar to HLA class II, D beta chain) precursor [Source:RefSeq peptide;Acc:NP_001128638]
ENSGALG00000000162	ENSGALT00000041213	HLADMB	16	79575	96270	-1	Uncharacterized protein [Source:UniProtKB/TrEMBL;Acc:F1NIV8]
ENSGALG00000000158	ENSGALT00000000214	DMA	16	82023	84232	-1	B locus M alpha chain 1 precursor [Source:RefSeq peptide;Acc:NP_001092823]
ENSGALG00000000156	ENSGALT00000000212	BRD2	16	89695	93569	1	bromodomain-containing protein 2 [Source:RefSeq peptide;Acc:NP_001025845]
ENSGALG00000008022	ENSGALT00000000203	TPN	16	97656	101192	1	tapasin isoform 1 precursor [Source:RefSeq peptide;Acc:NP_001029988]
ENSGALG00000008022	ENSGALT00000044889	TPN	16	97656	101192	1	tapasin isoform 1 precursor [Source:RefSeq peptide;Acc:NP_001029988]
ENSGALG00000000141	ENSGALT00000008925	BLB1	16	102122	103266	1	Uncharacterized protein [Source:UniProtKB/TrEMBL;Acc:F1NSZ6]
ENSGALG00000028659	ENSGALT00000000183	Blec1	16	104372	106726	-1	C-type lectin domain family 2 member E [Source:RefSeq peptide;Acc:NP_998747]
ENSGALG00000000136	ENSGALT00000000188	Blec2	16	108301	110805	1	putative NK receptor [Source:RefSeq peptide;Acc:NP_001038147]
ENSGALG00000026396	ENSGALT00000045385	BG1	16	114604	118870	1	uncharacterized protein LOC426940 precursor [Source:RefSeq peptide;Acc:NP_001092825]
ENSGALG00000000123	ENSGALT00000000172	B-BTN2	16	120438	123438	-1	Uncharacterized protein [Source:UniProtKB/TrEMBL;Acc:F1NM56]
ENSGALG00000000122	ENSGALT00000000171	GNB2L1	16	139264	142727	1	Guanine nucleotide-binding protein subunit beta-2-like 1 [Source:UniProtKB/Swiss-Prot;Acc:P63247]
ENSGALG00000019835	ENSGALT00000045935	TRIM27.2	16	144211	162982	-1	E3 ubiquitin-protein ligase TRIM41 [Source:RefSeq peptide;Acc:NP_001025843]
ENSGALG00000019835	ENSGALT00000000084	TRIM27.2	16	144211	148883	-1	E3 ubiquitin-protein ligase TRIM41 [Source:RefSeq peptide;Acc:NP_001025843]
ENSGALG00000019835	ENSGALT00000044422	TRIM27.2	16	159927	162982	-1	E3 ubiquitin-protein ligase TRIM41 [Source:RefSeq peptide;Acc:NP_001025843]
ENSGALG00000019835	ENSGALT00000045456	TRIM27.2	16	159927	162982	-1	E3 ubiquitin-protein ligase TRIM41 [Source:RefSeq peptide;Acc:NP_001025843]
ENSGALG00000000117	ENSGALT00000045522	TRIM27.1	16	150525	158872	1	tripartite motif-containing 27 [Source:RefSeq peptide;Acc:NP_001025842]
ENSGALG00000000117	ENSGALT00000000147	TRIM27.1	16	150525	154473	1	tripartite motif-containing 27 [Source:RefSeq peptide;Acc:NP_001025842]
ENSGALG00000000117	ENSGALT00000042650	TRIM27.1	16	150675	168455	1	tripartite motif-containing 27 [Source:RefSeq peptide;Acc:NP_001025842]
ENSGALG00000000117	ENSGALT00000000152	TRIM27.1	16	165124	169149	1	tripartite motif-containing 27 [Source:RefSeq peptide;Acc:NP_001025842]
ENSGALG00000000115	ENSGALT00000000164	HEP21	16	174910	176418	1	HEP21 protein precursor [Source:RefSeq peptide;Acc:NP_989852]
ENSGALG00000000107	ENSGALT00000000149	TRIM7.1	16	177447	186760	1	tripartite motif-containing protein 7 [Source:RefSeq peptide;Acc:NP_001092822]
ENSGALG00000000081	ENSGALT00000000109	IL4I1	16	191143	194187	-1	Interleukin 4 Induced 1 [Source:RefSeq peptide;Acc:NP_001092821]
ENSGALG00000027546	ENSGALT00000043587	cKr1	16	201543	203835	1	zinc finger protein CKR1 [Source:RefSeq peptide;Acc:NP_990640]
ENSGALG00000028367	ENSGALT00000045620		16	204633	207109	-1	Uncharacterized protein [Source:UniProtKB/TrEMBL;Acc:R4GKD5]
ENSGALG00000011997	ENSGALT00000019575	TRIM7.2	16	209966	214262	1	zinc finger protein RFP [Source:RefSeq peptide;Acc:NP_001092824]
ENSGALG00000019836	ENSGALT00000031515	ZNF692	16	215497	221850	-1	zinc finger protein 692 [Source:RefSeq peptide;Acc:NP_001092826]
ENSGALG00000017829	ENSGALT00000028536	SNORD95	16	142134	142204	1	Small nucleolar RNA SNORD95 [Source:RFAM;Acc:RF00189]
