# Supplementary material for: The genomic architecture of resistance to Campylobacter jejuni intestinal colonisation in chickens
Source: BMC Genomics. 2016 Apr 18;17:293. doi: 10.1186/s12864-016-2612-7 (PMC4835825; doi:10.1186/s12864-016-2612-7)
Supplement: Additional file 9: Table S3 — List of single nucleotide variants located in the candidate regions for Campylobacter colonisation resistance. Variant Effect Predictor annotation results, SIFT predictions and allelic frequencies per each parental line are also presented. (XLSX 1242 kb) [file 12864_2016_2612_MOESM9_ESM.xlsx]

## Sheet: Additional_File_9_Table_S3
Chromosome	Position	Reference_allele	allele_line_N	allele_line_6	Ensemble_geneID;transcript_ID;strand;SNP_effect;amino_acid;SNP_id;sift	CpG_results	allele_frequency_line_N	allele_frequency_line_6
11	10993748	T	T	C	intronic;ENSGALG00000005272;.;.	not_cpg_island	1;1;0	1.0;0;11
11	10993773	G	G	A	intronic;ENSGALG00000005272;.;.	not_cpg_island	1;1;0	1.0;0;7
11	11002590	G	T	G	intronic;ENSGALG00000005272;.;.	not_cpg_island	0.222222222222;7;2	1;1;0
11	11006157	C	T	C	intronic;ENSGALG00000005272;.;.	not_cpg_island	0.5;4;4	1;1;0
11	11010468	G	G	T	intronic;ENSGALG00000005272;.;.	not_cpg_island	1;1;0	1.0;0;9
11	11010577	A	A	G	intronic;ENSGALG00000005272;.;.	not_cpg_island	1;1;0	1.0;0;15
11	11010626	G	C	G	intronic;ENSGALG00000005272;.;.	not_cpg_island	1.0;0;11	1;1;0
11	11010758	G	C	G	intronic;ENSGALG00000005272;.;.	not_cpg_island	1.0;0;5	1;1;0
11	11011068	G	G	A	intronic;ENSGALG00000005272;.;.	not_cpg_island	1;1;0	1.0;0;20
11	11011100	A	G	A	intronic;ENSGALG00000005272;.;.	not_cpg_island	1.0;0;10	1;1;0
11	11011117	G	A	G	intronic;ENSGALG00000005272;.;.	not_cpg_island	1.0;0;12	1;1;0
11	11011763	C	T	C	upstream;ENSGALG00000005272;.;.	not_cpg_island	1.0;0;8	1;1;0
11	11011989	A	A	G	upstream;ENSGALG00000005272;.;.	not_cpg_island	1;1;0	1.0;0;11
11	11012112	T	T	C	upstream;ENSGALG00000005272;.;.	not_cpg_island	1;1;0	1.0;0;15
11	11012211	T	T	C	upstream;ENSGALG00000005272;.;.	not_cpg_island	1;1;0	1.0;0;9
11	11012280	T	T	C	upstream;ENSGALG00000005272;.;.	not_cpg_island	1;1;0	1.0;0;9
11	11012285	G	G	A	upstream;ENSGALG00000005272;.;.	not_cpg_island	1;1;0	1.0;0;9
11	11012290	C	C	T	upstream;ENSGALG00000005272;.;.	not_cpg_island	1;1;0	1.0;0;9
11	11012327	T	T	C	upstream;ENSGALG00000005272;.;.	not_cpg_island	1;1;0	1.0;0;14
11	11012341	T	T	A	upstream;ENSGALG00000005272;.;.	not_cpg_island	1;1;0	1.0;0;15
11	11581941	C	C	T	upstream;ENSGALG00000005278;.;.	not_cpg_island	1;1;0	0.25;6;2
11	11582203	C	C	G	upstream;ENSGALG00000005278;.;.	not_cpg_island	1;1;0	1.0;0;9
11	11582302	A	G	A	upstream;ENSGALG00000005278;.;.	not_cpg_island	1.0;0;2	1;1;0
11	11582454	T	T	A	upstream;ENSGALG00000005278;.;.	cpg_island_non_diff	1;1;0	1.0;0;7
11	11582534	C	C	T	upstream;ENSGALG00000005278;.;.	cpg_island_cpg_diff	1;1;0	1.0;0;5
11	11582598	T	T	C	upstream;ENSGALG00000005278;.;.	cpg_island_non_diff	1;1;0	1.0;0;4
11	11583808	C	T	C	intronic;ENSGALG00000005278;.;.	not_cpg_island	1.0;0;3	1;1;0
11	11584050	C	C	G	intronic;ENSGALG00000005278;.;.	not_cpg_island	1;1;0	0.75;1;3
11	11584136	T	A	T	intronic;ENSGALG00000005278;.;.	not_cpg_island	1.0;0;3	1;1;0
11	11584445	A	G	A	intronic;ENSGALG00000005278;.;.	not_cpg_island	1.0;0;8	1;1;0
11	11584777	C	T	C	intronic;ENSGALG00000005278;.;.	not_cpg_island	1.0;0;9	1;1;0
11	11584801	T	C	T	intronic;ENSGALG00000005278;.;.	not_cpg_island	1.0;0;9	1;1;0
11	11584883	T	A	T	intronic;ENSGALG00000005278;.;.	not_cpg_island	1.0;0;14	1;1;0
11	11584978	T	G	T	intronic;ENSGALG00000005278;.;.	not_cpg_island	1.0;0;12	1;1;0
11	11585022	T	C	T	intronic;ENSGALG00000005278;.;.	not_cpg_island	1.0;0;15	1;1;0
11	11585055	C	A	C	intronic;ENSGALG00000005278;.;.	not_cpg_island	1.0;0;12	1;1;0
11	11585137	A	C	A	intronic;ENSGALG00000005278;.;.	not_cpg_island	1.0;0;17	1;1;0
11	11585168	C	T	C	intronic;ENSGALG00000005278;.;.	not_cpg_island	1.0;0;12	1;1;0
11	11585270	T	C	T	intronic;ENSGALG00000005278;.;.	not_cpg_island	1.0;0;8	1;1;0
11	11585653	T	C	T	intronic;ENSGALG00000005278;.;.	not_cpg_island	1.0;0;12	1;1;0
11	11585915	G	A	G	intronic;ENSGALG00000005278;.;.	not_cpg_island	1.0;0;9	1;1;0
11	11586179	T	C	T	intronic;ENSGALG00000005278;.;.	not_cpg_island	1.0;0;5	1;1;0
11	11586581	T	C	T	intronic;ENSGALG00000005278;.;.	not_cpg_island	1.0;0;4	1;1;0
11	11586700	T	A	T	intronic;ENSGALG00000005278;.;.	not_cpg_island	1.0;0;5	1;1;0
11	11586756	C	T	C	intronic;ENSGALG00000005278;.;.	not_cpg_island	1.0;0;6	1;1;0
11	11586810	A	G	A	intronic;ENSGALG00000005278;.;.	not_cpg_island	1.0;0;7	1;1;0
11	11586944	A	T	A	intronic;ENSGALG00000005278;.;.	not_cpg_island	1.0;0;10	1;1;0
11	11586952	C	A	C	intronic;ENSGALG00000005278;.;.	not_cpg_island	1.0;0;11	1;1;0
11	11587041	G	A	G	intronic;ENSGALG00000005278;.;.	not_cpg_island	1.0;0;7	1;1;0
11	11587213	G	T	G	intronic;ENSGALG00000005278;.;.	not_cpg_island	1.0;0;11	1;1;0
11	11587215	G	T	G	intronic;ENSGALG00000005278;.;.	not_cpg_island	1.0;0;11	1;1;0
11	11587377	G	C	G	intronic;ENSGALG00000005278;.;.	not_cpg_island	1.0;0;10	1;1;0
11	11587595	G	C	G	intronic;ENSGALG00000005278;.;.	not_cpg_island	1.0;0;4	1;1;0
11	11587949	G	A	G	intronic;ENSGALG00000005278;.;.	not_cpg_island	1.0;0;7	1;1;0
11	11588302	T	C	T	intronic;ENSGALG00000005278;.;.	not_cpg_island	1.0;0;6	1;1;0
11	11588487	C	T	C	intronic;ENSGALG00000005278;.;.	not_cpg_island	1.0;0;12	1;1;0
11	11588753	C	T	C	intronic;ENSGALG00000005278;.;.	not_cpg_island	1.0;0;7	1;1;0
11	11588829	C	T	C	intronic;ENSGALG00000005278;.;.	not_cpg_island	1.0;0;16	1;1;0
11	11588861	C	T	C	intronic;ENSGALG00000005278;.;.	not_cpg_island	1.0;0;15	1;1;0
11	11588982	A	G	A	intronic;ENSGALG00000005278;.;.	not_cpg_island	1.0;0;13	1;1;0
11	11589000	G	A	G	intronic;ENSGALG00000005278;.;.	not_cpg_island	1.0;0;10	1;1;0
11	11589002	A	G	A	intronic;ENSGALG00000005278;.;.	not_cpg_island	1.0;0;10	1;1;0
11	11589158	A	G	A	intronic;ENSGALG00000005278;.;.	not_cpg_island	1.0;0;10	1;1;0
11	11589717	T	C	T	intronic;ENSGALG00000005278;.;.	not_cpg_island	1.0;0;5	1;1;0
11	11590220	C	T	C	intronic;ENSGALG00000005278;.;.	not_cpg_island	1.0;0;11	1;1;0
11	11590347	A	T	A	intronic;ENSGALG00000005278;.;.	not_cpg_island	1.0;0;9	1;1;0
11	11590396	T	C	T	intronic;ENSGALG00000005278;.;.	not_cpg_island	1.0;0;10	1;1;0
11	11590537	T	A	T	intronic;ENSGALG00000005278;.;.	not_cpg_island	1.0;0;15	1;1;0
11	11590630	C	T	C	intronic;ENSGALG00000005278;.;.	not_cpg_island	1.0;0;13	1;1;0
11	11590693	C	T	C	intronic;ENSGALG00000005278;.;.	not_cpg_island	1.0;0;9	1;1;0
11	11590924	C	T	C	intronic;ENSGALG00000005278;.;.	not_cpg_island	1.0;0;11	1;1;0
11	11590978	C	T	C	intronic;ENSGALG00000005278;.;.	not_cpg_island	1.0;0;16	1;1;0
11	11590987	C	T	C	intronic;ENSGALG00000005278;.;.	not_cpg_island	1.0;0;18	1;1;0
11	11591070	C	T	C	intronic;ENSGALG00000005278;.;.	not_cpg_island	1.0;0;8	1;1;0
11	11591316	T	C	T	intronic;ENSGALG00000005278;.;.	not_cpg_island	1.0;0;14	1;1;0
11	11591346	C	A	C	intronic;ENSGALG00000005278;.;.	not_cpg_island	1.0;0;13	1;1;0
11	11591587	A	C	A	intronic;ENSGALG00000005278;.;.	not_cpg_island	1.0;0;7	1;1;0
11	11592079	C	T	C	intronic;ENSGALG00000005278;.;.	not_cpg_island	1.0;0;16	1;1;0
11	11592125	A	G	A	intronic;ENSGALG00000005278;.;.	not_cpg_island	1.0;0;11	1;1;0
11	11592155	C	T	C	intronic;ENSGALG00000005278;.;.	not_cpg_island	1.0;0;16	1;1;0
11	11592159	A	G	A	intronic;ENSGALG00000005278;.;.	not_cpg_island	1.0;0;15	1;1;0
11	11592223	A	G	A	intronic;ENSGALG00000005278;.;.	not_cpg_island	1.0;0;15	1;1;0
11	11593119	G	A	G	intronic;ENSGALG00000005278;.;.	not_cpg_island	1.0;0;7	1;1;0
11	11593282	G	T	G	intronic;ENSGALG00000005278;.;.	not_cpg_island	1.0;0;9	1;1;0
11	11593375	A	C	A	intronic;ENSGALG00000005278;.;.	not_cpg_island	0.666666666667;1;2	1;1;0
11	11593508	G	A	G	intronic;ENSGALG00000005278;.;.	not_cpg_island	1.0;0;4	1;1;0
11	11594255	A	G	A	intronic;ENSGALG00000005278;.;.	not_cpg_island	1.0;0;11	1;1;0
11	11594330	G	A	G	intronic;ENSGALG00000005278;.;.	not_cpg_island	1.0;0;13	1;1;0
11	11594566	C	T	C	intronic;ENSGALG00000005278;.;.	not_cpg_island	1.0;0;9	1;1;0
11	11594921	G	C	G	intronic;ENSGALG00000005278;.;.	not_cpg_island	1.0;0;12	1;1;0
11	11595043	C	T	C	intronic;ENSGALG00000005278;.;.	not_cpg_island	1.0;0;23	1;1;0
11	11595305	A	G	A	intronic;ENSGALG00000005278;.;.	not_cpg_island	1.0;0;14	1;1;0
11	11595452	T	C	T	intronic;ENSGALG00000005278;.;.	not_cpg_island	1.0;0;9	1;1;0
11	11595462	C	T	C	intronic;ENSGALG00000005278;.;.	not_cpg_island	1.0;0;8	1;1;0
11	11595474	C	T	C	intronic;ENSGALG00000005278;.;.	not_cpg_island	1.0;0;7	1;1;0
11	11595541	C	T	C	intronic;ENSGALG00000005278;.;.	not_cpg_island	1.0;0;10	1;1;0
11	11595554	A	T	A	intronic;ENSGALG00000005278;.;.	not_cpg_island	1.0;0;11	1;1;0
11	11595833	G	A	G	intronic;ENSGALG00000005278;.;.	not_cpg_island	1.0;0;7	1;1;0
11	11595911	C	G	C	intronic;ENSGALG00000005278;.;.	not_cpg_island	1.0;0;7	1;1;0
11	11595976	A	G	A	intronic;ENSGALG00000005278;.;.	not_cpg_island	1.0;0;11	1;1;0
11	11596139	G	G	A	intronic;ENSGALG00000005278;.;.	not_cpg_island	1;1;0	1.0;0;23
11	11596185	T	T	G	intronic;ENSGALG00000005278;.;.	not_cpg_island	1;1;0	1.0;0;15
11	11597480	A	G	A	intronic;ENSGALG00000005278;.;.	not_cpg_island	1.0;0;14	1;1;0
11	11597710	A	G	A	intronic;ENSGALG00000005278;.;.	not_cpg_island	1.0;0;10	1;1;0
11	11597712	A	A	G	intronic;ENSGALG00000005278;.;.	not_cpg_island	1;1;0	1.0;0;13
11	11597772	G	G	A	intronic;ENSGALG00000005278;.;.	not_cpg_island	1;1;0	1.0;0;14
11	11597778	T	T	A	intronic;ENSGALG00000005278;.;.	not_cpg_island	1;1;0	1.0;0;13
11	11597785	G	G	A	intronic;ENSGALG00000005278;.;.	not_cpg_island	1;1;0	1.0;0;13
11	11598214	T	C	T	intronic;ENSGALG00000005278;.;.	not_cpg_island	1.0;0;8	1;1;0
11	11598255	G	C	G	intronic;ENSGALG00000005278;.;.	not_cpg_island	1.0;0;7	1;1;0
11	11598290	C	C	G	intronic;ENSGALG00000005278;.;.	not_cpg_island	1;1;0	1.0;0;23
11	11598304	A	G	A	intronic;ENSGALG00000005278;.;.	not_cpg_island	1.0;0;9	1;1;0
11	11598818	G	G	A	intronic;ENSGALG00000005278;.;.	not_cpg_island	1;1;0	1.0;0;25
11	11599118	A	A	G	intronic;ENSGALG00000005278;.;.	not_cpg_island	1;1;0	1.0;0;18
11	11599219	T	T	G	intronic;ENSGALG00000005278;.;.	not_cpg_island	1;1;0	1.0;0;14
11	11599329	G	A	G	intronic;ENSGALG00000005278;.;.	not_cpg_island	1.0;0;8	1;1;0
11	11599427	G	G	A	intronic;ENSGALG00000005278;.;.	not_cpg_island	1;1;0	1.0;0;16
11	11599441	G	G	A	intronic;ENSGALG00000005278;.;.	not_cpg_island	1;1;0	1.0;0;15
11	11599498	A	G	A	intronic;ENSGALG00000005278;.;.	not_cpg_island	1.0;0;11	1;1;0
11	11599514	G	G	T	intronic;ENSGALG00000005278;.;.	not_cpg_island	1;1;0	1.0;0;15
11	11599661	G	G	A	intronic;ENSGALG00000005278;.;.	not_cpg_island	1;1;0	1.0;0;10
11	11599699	A	A	T	intronic;ENSGALG00000005278;.;.	not_cpg_island	1;1;0	1.0;0;9
11	11599740	G	A	G	intronic;ENSGALG00000005278;.;.	not_cpg_island	1.0;0;9	1;1;0
11	11599743	C	T	C	intronic;ENSGALG00000005278;.;.	not_cpg_island	1.0;0;9	1;1;0
11	11599876	T	T	C	intronic;ENSGALG00000005278;.;.	not_cpg_island	1;1;0	1.0;0;21
11	11599883	T	T	C	intronic;ENSGALG00000005278;.;.	not_cpg_island	1;1;0	1.0;0;20
11	11599980	G	A	G	intronic;ENSGALG00000005278;.;.	not_cpg_island	1.0;0;6	1;1;0
11	11600247	C	C	T	intronic;ENSGALG00000005278;.;.	not_cpg_island	1;1;0	1.0;0;15
11	11600266	G	A	G	intronic;ENSGALG00000005278;.;.	not_cpg_island	1.0;0;5	1;1;0
11	11603391	C	T	C	intronic;ENSGALG00000005278;.;.	not_cpg_island	1.0;0;10	1;1;0
11	11603605	C	C	A	intronic;ENSGALG00000005278;.;.	not_cpg_island	1;1;0	1.0;0;7
11	11603832	G	A	G	intronic;ENSGALG00000005278;.;.	not_cpg_island	1.0;0;5	1;1;0
11	11603885	A	A	T	intronic;ENSGALG00000005278;.;.	not_cpg_island	1;1;0	1.0;0;9
11	11603887	G	G	C	intronic;ENSGALG00000005278;.;.	not_cpg_island	1;1;0	1.0;0;9
11	11603902	G	G	A	intronic;ENSGALG00000005278;.;.	not_cpg_island	1;1;0	1.0;0;8
11	11603965	A	A	G	intronic;ENSGALG00000005278;.;.	not_cpg_island	1;1;0	1.0;0;4
11	11604028	C	T	C	intronic;ENSGALG00000005278;.;.	not_cpg_island	1.0;0;8	1;1;0
11	11604029	G	G	A	intronic;ENSGALG00000005278;.;.	not_cpg_island	1;1;0	1.0;0;2
11	11604529	C	C	T	intronic;ENSGALG00000005278;.;.	not_cpg_island	1;1;0	1.0;0;17
11	11604615	G	C	G	intronic;ENSGALG00000005278;.;.	not_cpg_island	1.0;0;11	1;1;0
11	11604625	G	G	A	intronic;ENSGALG00000005278;.;.	not_cpg_island	1;1;0	1.0;0;8
11	11604646	T	C	T	intronic;ENSGALG00000005278;.;.	not_cpg_island	1.0;0;11	1;1;0
11	11605046	C	T	C	intronic;ENSGALG00000005278;.;.	not_cpg_island	1.0;0;9	1;1;0
11	11605426	G	A	G	intronic;ENSGALG00000005278;.;.	not_cpg_island	1.0;0;10	1;1;0
11	11605612	A	A	G	intronic;ENSGALG00000005278;.;.	not_cpg_island	1;1;0	1.0;0;19
11	11605630	A	G	A	intronic;ENSGALG00000005278;.;.	not_cpg_island	1.0;0;6	1;1;0
11	11605818	T	C	T	intronic;ENSGALG00000005278;.;.	not_cpg_island	1.0;0;7	1;1;0
11	11605911	T	T	A	intronic;ENSGALG00000005278;.;.	not_cpg_island	1;1;0	1.0;0;10
11	11606070	T	T	C	intronic;ENSGALG00000005278;.;.	not_cpg_island	1;1;0	1.0;0;12
11	11606123	T	T	A	intronic;ENSGALG00000005278;.;.	not_cpg_island	1;1;0	1.0;0;11
11	11606147	C	C	T	intronic;ENSGALG00000005278;.;.	not_cpg_island	1;1;0	1.0;0;11
11	11606197	T	C	T	intronic;ENSGALG00000005278;.;.	not_cpg_island	1.0;0;16	1;1;0
11	11606343	G	A	G	intronic;ENSGALG00000005278;.;.	not_cpg_island	1.0;0;13	1;1;0
11	11606421	T	A	T	intronic;ENSGALG00000005278;.;.	not_cpg_island	1.0;0;20	1;1;0
11	11606430	C	T	C	intronic;ENSGALG00000005278;.;.	not_cpg_island	1.0;0;17	1;1;0
11	11606711	A	G	A	intronic;ENSGALG00000005278;.;.	not_cpg_island	1.0;0;13	1;1;0
11	11606948	A	A	G	intronic;ENSGALG00000005278;.;.	not_cpg_island	1;1;0	1.0;0;14
11	11607127	G	A	G	intronic;ENSGALG00000005278;.;.	not_cpg_island	1.0;0;5	1;1;0
11	11607183	A	T	A	intronic;ENSGALG00000005278;.;.	not_cpg_island	1.0;0;13	1;1;0
11	11607352	G	G	A	intronic;ENSGALG00000005278;.;.	not_cpg_island	1;1;0	1.0;0;16
11	11607479	C	C	T	intronic;ENSGALG00000005278;.;.	not_cpg_island	1;1;0	1.0;0;13
11	11607738	A	G	A	intronic;ENSGALG00000005278;.;.	not_cpg_island	1.0;0;10	1;1;0
11	11608015	A	T	A	intronic;ENSGALG00000005278;.;.	not_cpg_island	0.333333333333;4;2	1;1;0
11	11608197	A	A	G	intronic;ENSGALG00000005278;.;.	not_cpg_island	1;1;0	1.0;0;14
11	11608271	A	A	G	intronic;ENSGALG00000005278;.;.	not_cpg_island	1;1;0	1.0;0;12
11	11608275	G	G	A	intronic;ENSGALG00000005278;.;.	not_cpg_island	1;1;0	1.0;0;12
11	11608849	C	C	T	intronic;ENSGALG00000005278;.;.	not_cpg_island	1;1;0	1.0;0;17
11	11608969	C	C	T	intronic;ENSGALG00000005278;.;.	not_cpg_island	1;1;0	1.0;0;16
11	11609082	A	A	G	intronic;ENSGALG00000005278;.;.	not_cpg_island	1;1;0	1.0;0;13
11	11609087	A	G	A	intronic;ENSGALG00000005278;.;.	not_cpg_island	1.0;0;6	1;1;0
11	11609173	T	A	T	intronic;ENSGALG00000005278;.;.	not_cpg_island	1.0;0;7	1;1;0
11	11609245	C	C	T	intronic;ENSGALG00000005278;.;.	not_cpg_island	1;1;0	1.0;0;11
11	11609246	G	A	G	intronic;ENSGALG00000005278;.;.	not_cpg_island	1.0;0;9	1;1;0
11	11609355	A	G	A	intronic;ENSGALG00000005278;.;.	not_cpg_island	1.0;0;9	1;1;0
11	11609374	A	T	A	intronic;ENSGALG00000005278;.;.	not_cpg_island	1.0;0;8	1;1;0
11	11610331	C	T	C	intronic;ENSGALG00000005278;.;.	not_cpg_island	1.0;0;4	1;1;0
11	11611006	A	G	A	intronic;ENSGALG00000005278;.;.	not_cpg_island	1.0;0;8	1;1;0
11	11611038	T	C	T	intronic;ENSGALG00000005278;.;.	not_cpg_island	1.0;0;5	1;1;0
11	11611089	T	A	T	intronic;ENSGALG00000005278;.;.	not_cpg_island	1.0;0;8	1;1;0
11	11611354	C	T	C	intronic;ENSGALG00000005278;.;.	not_cpg_island	1.0;0;10	1;1;0
11	11611964	A	G	A	intronic;ENSGALG00000005278;.;.	not_cpg_island	1.0;0;10	1;1;0
11	11611997	C	T	C	intronic;ENSGALG00000005278;.;.	not_cpg_island	1.0;0;12	1;1;0
11	11612184	G	A	G	intronic;ENSGALG00000005278;.;.	not_cpg_island	1.0;0;13	1;1;0
11	11612733	G	A	G	intronic;ENSGALG00000005278;.;.	not_cpg_island	1.0;0;4	1;1;0
11	11612737	C	T	C	intronic;ENSGALG00000005278;.;.	not_cpg_island	1.0;0;6	1;1;0
11	11612817	G	A	G	intronic;ENSGALG00000005278;.;.	not_cpg_island	1.0;0;7	1;1;0
11	11613036	A	G	A	intronic;ENSGALG00000005278;.;.	not_cpg_island	1.0;0;5	1;1;0
11	11613111	A	G	A	intronic;ENSGALG00000005278;.;.	not_cpg_island	1.0;0;8	1;1;0
11	11613142	A	T	A	intronic;ENSGALG00000005278;.;.	not_cpg_island	1.0;0;9	1;1;0
11	11613321	G	A	G	intronic;ENSGALG00000005278;.;.	not_cpg_island	1.0;0;6	1;1;0
11	11613367	T	C	T	intronic;ENSGALG00000005278;.;.	not_cpg_island	1.0;0;10	1;1;0
11	11613958	T	C	T	intronic;ENSGALG00000005278;.;.	not_cpg_island	1.0;0;12	1;1;0
11	11614159	T	A	T	intronic;ENSGALG00000005278;.;.	not_cpg_island	1.0;0;13	1;1;0
11	11614386	T	C	T	intronic;ENSGALG00000005278;.;.	not_cpg_island	1.0;0;8	1;1;0
11	11615263	T	G	T	intronic;ENSGALG00000005278;.;.	not_cpg_island	1.0;0;7	1;1;0
11	11615373	C	T	C	intronic;ENSGALG00000005278;.;.	not_cpg_island	1.0;0;4	1;1;0
11	11615515	T	C	T	intronic;ENSGALG00000005278;.;.	not_cpg_island	1.0;0;9	1;1;0
11	11615519	T	A	T	intronic;ENSGALG00000005278;.;.	not_cpg_island	1.0;0;10	1;1;0
11	11616106	G	A	G	intronic;ENSGALG00000005278;.;.	not_cpg_island	1.0;0;13	1;1;0
11	11616267	T	T	C	intronic;ENSGALG00000005278;.;.	not_cpg_island	1;1;0	1.0;0;12
11	11616284	G	G	C	intronic;ENSGALG00000005278;.;.	not_cpg_island	1;1;0	1.0;0;11
11	11616296	T	A	T	intronic;ENSGALG00000005278;.;.	not_cpg_island	1.0;0;4	1;1;0
11	11616307	C	T	C	intronic;ENSGALG00000005278;.;.	not_cpg_island	1.0;0;4	1;1;0
11	11616353	A	A	C	intronic;ENSGALG00000005278;.;.	not_cpg_island	1;1;0	1.0;0;21
11	11616561	G	G	A	intronic;ENSGALG00000005278;.;.	not_cpg_island	1;1;0	1.0;0;15
11	11616596	A	A	G	intronic;ENSGALG00000005278;.;.	not_cpg_island	1;1;0	1.0;0;17
11	11616619	C	C	T	intronic;ENSGALG00000005278;.;.	not_cpg_island	1;1;0	1.0;0;20
11	11616629	C	C	A	intronic;ENSGALG00000005278;.;.	not_cpg_island	1;1;0	1.0;0;18
11	11616649	T	T	C	intronic;ENSGALG00000005278;.;.	not_cpg_island	1;1;0	1.0;0;15
11	11616665	G	G	C	intronic;ENSGALG00000005278;.;.	not_cpg_island	1;1;0	1.0;0;16
11	11616725	C	C	T	intronic;ENSGALG00000005278;.;.	not_cpg_island	1;1;0	1.0;0;14
11	11616792	C	C	T	intronic;ENSGALG00000005278;.;.	not_cpg_island	1;1;0	1.0;0;3
11	11616807	A	A	G	intronic;ENSGALG00000005278;.;.	not_cpg_island	1;1;0	1.0;0;7
11	11616968	C	T	C	intronic;ENSGALG00000005278;.;.	not_cpg_island	1.0;0;16	1;1;0
11	11617088	A	A	G	intronic;ENSGALG00000005278;.;.	not_cpg_island	1;1;0	1.0;0;12
11	11617199	C	T	C	intronic;ENSGALG00000005278;.;.	not_cpg_island	1.0;0;8	1;1;0
11	11617213	T	A	T	intronic;ENSGALG00000005278;.;.	not_cpg_island	1.0;0;4	1;1;0
11	11617670	T	A	T	intronic;ENSGALG00000005278;.;.	not_cpg_island	1.0;0;9	1;1;0
11	11617883	G	G	A	intronic;ENSGALG00000005278;.;.	not_cpg_island	1;1;0	1.0;0;14
11	11618122	T	T	C	intronic;ENSGALG00000005278;.;.	not_cpg_island	1;1;0	1.0;0;16
11	11618426	A	A	G	intronic;ENSGALG00000005278;.;.	not_cpg_island	1;1;0	1.0;0;7
11	11618702	G	G	A	intronic;ENSGALG00000005278;.;.	not_cpg_island	1;1;0	1.0;0;16
11	11618873	A	A	G	intronic;ENSGALG00000005278;.;.	not_cpg_island	1;1;0	1.0;0;8
11	11618947	G	C	G	intronic;ENSGALG00000005278;.;.	not_cpg_island	1.0;0;5	1;1;0
11	11618954	G	G	C	intronic;ENSGALG00000005278;.;.	not_cpg_island	1;1;0	1.0;0;10
11	11619555	A	A	G/T	intronic;ENSGALG00000005278;.;.	not_cpg_island	1;1;0	1.0;0;12
11	11619618	T	T	G	intronic;ENSGALG00000005278;.;.	not_cpg_island	1;1;0	1.0;0;9
11	11619876	C	C	T	intronic;ENSGALG00000005278;.;.	not_cpg_island	1;1;0	1.0;0;10
11	11620370	T	G	T	intronic;ENSGALG00000005278;.;.	not_cpg_island	1.0;0;8	1;1;0
11	11620496	C	G	C	intronic;ENSGALG00000005278;.;.	not_cpg_island	1.0;0;12	1;1;0
11	11620581	G	G	A	intronic;ENSGALG00000005278;.;.	not_cpg_island	1;1;0	1.0;0;15
11	11620704	A	A	G	intronic;ENSGALG00000005278;.;.	not_cpg_island	1;1;0	1.0;0;13
11	11620755	C	C	T	intronic;ENSGALG00000005278;.;.	not_cpg_island	1;1;0	1.0;0;15
11	11620784	T	T	C	intronic;ENSGALG00000005278;.;.	not_cpg_island	1;1;0	1.0;0;15
11	11621379	T	A	T	intronic;ENSGALG00000005278;.;.	not_cpg_island	1.0;0;12	1;1;0
11	11622580	G	G	C	intronic;ENSGALG00000005278;.;.	not_cpg_island	1;1;0	1.0;0;16
11	11622582	G	G	T	intronic;ENSGALG00000005278;.;.	not_cpg_island	1;1;0	1.0;0;16
11	11623333	G	A	G	intronic;ENSGALG00000005278;.;.	not_cpg_island	1.0;0;20	1;1;0
11	11623347	T	A	T	intronic;ENSGALG00000005278;.;.	not_cpg_island	1.0;0;17	1;1;0
11	11623654	A	A	C	intronic;ENSGALG00000005278;.;.	not_cpg_island	1;1;0	1.0;0;11
11	11624051	G	A	G	intronic;ENSGALG00000005278;.;.	not_cpg_island	1.0;0;13	1;1;0
11	11624442	G	G	A	intronic;ENSGALG00000005278;.;.	not_cpg_island	1;1;0	1.0;0;16
11	11624632	T	A	T	intronic;ENSGALG00000005278;.;.	not_cpg_island	1.0;0;14	1;1;0
11	11624798	C	T	C	intronic;ENSGALG00000005278;.;.	not_cpg_island	1.0;0;9	1;1;0
11	11624941	G	A	G	intronic;ENSGALG00000005278;.;.	not_cpg_island	1.0;0;13	1;1;0
11	11625429	G	G	A	intronic;ENSGALG00000005278;.;.	not_cpg_island	1;1;0	1.0;0;8
11	11625689	C	T	C	intronic;ENSGALG00000005278;.;.	not_cpg_island	1.0;0;7	1;1;0
11	11625930	C	T	C	intronic;ENSGALG00000005278;.;.	not_cpg_island	1.0;0;8	1;1;0
11	11625948	A	A	G	intronic;ENSGALG00000005278;.;.	not_cpg_island	1;1;0	1.0;0;12
11	11625955	A	T	A	intronic;ENSGALG00000005278;.;.	not_cpg_island	1.0;0;5	1;1;0
11	11625986	T	T	C	intronic;ENSGALG00000005278;.;.	not_cpg_island	1;1;0	1.0;0;13
11	11626664	G	C	G	intronic;ENSGALG00000005278;.;.	not_cpg_island	1.0;0;7	1;1;0
11	11626698	T	T	C	intronic;ENSGALG00000005278;.;.	not_cpg_island	1;1;0	1.0;0;16
11	11627386	A	A	G	intronic;ENSGALG00000005278;.;.	not_cpg_island	1;1;0	1.0;0;15
11	11627622	A	C	A	intronic;ENSGALG00000005278;.;.	not_cpg_island	1.0;0;9	1;1;0
11	11628288	C	T	C	intronic;ENSGALG00000005278;.;.	not_cpg_island	1.0;0;11	1;1;0
11	11628513	G	A	G	intronic;ENSGALG00000005278;.;.	not_cpg_island	1.0;0;3	1;1;0
11	11628649	G	A	G	intronic;ENSGALG00000005278;.;.	not_cpg_island	1.0;0;9	1;1;0
11	11628663	T	G	T	intronic;ENSGALG00000005278;.;.	not_cpg_island	1.0;0;11	1;1;0
11	11628666	A	G	A	intronic;ENSGALG00000005278;.;.	not_cpg_island	1.0;0;12	1;1;0
11	11628694	G	A	G	intronic;ENSGALG00000005278;.;.	not_cpg_island	1.0;0;12	1;1;0
11	11628750	A	A	G	intronic;ENSGALG00000005278;.;.	not_cpg_island	1;1;0	1.0;0;13
11	11628811	T	T	C	intronic;ENSGALG00000005278;.;.	not_cpg_island	1;1;0	1.0;0;17
11	11628841	G	G	A	intronic;ENSGALG00000005278;.;.	not_cpg_island	1;1;0	1.0;0;15
11	11629005	A	A	G	intronic;ENSGALG00000005278;.;.	not_cpg_island	1;1;0	1.0;0;14
11	11629009	C	C	T	intronic;ENSGALG00000005278;.;.	not_cpg_island	1;1;0	1.0;0;14
11	11629365	C	T	C	intronic;ENSGALG00000005278;.;.	not_cpg_island	1.0;0;13	1;1;0
11	11629533	C	T	C	intronic;ENSGALG00000005278;.;.	not_cpg_island	1.0;0;12	1;1;0
11	11629556	C	C	G	intronic;ENSGALG00000005278;.;.	not_cpg_island	1;1;0	1.0;0;9
11	11629577	T	C	T	intronic;ENSGALG00000005278;.;.	not_cpg_island	1.0;0;18	1;1;0
11	11629590	A	C	A	intronic;ENSGALG00000005278;.;.	not_cpg_island	1.0;0;19	1;1;0
11	11629604	A	C	A	intronic;ENSGALG00000005278;.;.	not_cpg_island	1.0;0;18	1;1;0
11	11629653	A	A	G	intronic;ENSGALG00000005278;.;.	not_cpg_island	1;1;0	1.0;0;6
11	11629694	G	A	G	intronic;ENSGALG00000005278;.;.	not_cpg_island	1.0;0;11	1;1;0
11	11629705	A	A	C	intronic;ENSGALG00000005278;.;.	not_cpg_island	1;1;0	1.0;0;10
11	11629761	C	T	C	intronic;ENSGALG00000005278;.;.	not_cpg_island	1.0;0;6	1;1;0
11	11629971	G	G	A	intronic;ENSGALG00000005278;.;.	not_cpg_island	1;1;0	1.0;0;18
11	11630543	T	G	T	intronic;ENSGALG00000005278;.;.	not_cpg_island	1.0;0;10	1;1;0
11	11630588	T	C	T	intronic;ENSGALG00000005278;.;.	not_cpg_island	1.0;0;5	1;1;0
11	11631351	T	T	C	intronic;ENSGALG00000005278;.;.	not_cpg_island	1;1;0	1.0;0;12
11	11631449	C	C	G	intronic;ENSGALG00000005278;.;.	not_cpg_island	1;1;0	1.0;0;9
11	11631478	G	G	T	intronic;ENSGALG00000005278;.;.	not_cpg_island	1;1;0	1.0;0;13
11	11631654	T	T	C	intronic;ENSGALG00000005278;.;.	not_cpg_island	1;1;0	1.0;0;11
11	11632121	G	G	A	intronic;ENSGALG00000005278;.;.	not_cpg_island	1;1;0	1.0;0;16
11	11632153	T	T	G	intronic;ENSGALG00000005278;.;.	not_cpg_island	1;1;0	1.0;0;16
11	11632234	G	G	C	intronic;ENSGALG00000005278;.;.	not_cpg_island	1;1;0	1.0;0;12
11	11632269	G	G	A	intronic;ENSGALG00000005278;.;.	not_cpg_island	1;1;0	1.0;0;18
11	11632326	C	C	T	intronic;ENSGALG00000005278;.;.	not_cpg_island	1;1;0	1.0;0;20
11	11632562	G	G	A	intronic;ENSGALG00000005278;.;.	not_cpg_island	1;1;0	1.0;0;9
11	11632605	A	G	A	intronic;ENSGALG00000005278;.;.	not_cpg_island	1.0;0;7	1;1;0
11	11632753	A	A	G	intronic;ENSGALG00000005278;.;.	not_cpg_island	1;1;0	1.0;0;13
11	11632791	C	C	T	intronic;ENSGALG00000005278;.;.	not_cpg_island	1;1;0	1.0;0;12
11	11632805	A	A	G	intronic;ENSGALG00000005278;.;.	not_cpg_island	1;1;0	1.0;0;10
11	11632862	G	G	A	intronic;ENSGALG00000005278;.;.	not_cpg_island	1;1;0	1.0;0;13
11	11632997	C	A	C	intronic;ENSGALG00000005278;.;.	not_cpg_island	1.0;0;12	1;1;0
11	11633769	C	C	T	intronic;ENSGALG00000005278;.;.	not_cpg_island	1;1;0	0.666666666667;3;6
11	11633908	G	A	G	intronic;ENSGALG00000005278;.;.	not_cpg_island	1.0;0;7	1;1;0
11	11634119	G	A	G	intronic;ENSGALG00000005278;.;.	not_cpg_island	1.0;0;3	1;1;0
11	11634124	A	A	C	intronic;ENSGALG00000005278;.;.	not_cpg_island	1;1;0	0.916666666667;1;11
11	11634145	A	G	A	intronic;ENSGALG00000005278;.;.	not_cpg_island	1.0;0;5	1;1;0
11	11634178	A	A	C	intronic;ENSGALG00000005278;.;.	not_cpg_island	1;1;0	1.0;0;12
11	11634304	C	C	G	intronic;ENSGALG00000005278;.;.	not_cpg_island	1;1;0	1.0;0;17
11	11634312	T	A	T	intronic;ENSGALG00000005278;.;.	not_cpg_island	1.0;0;7	1;1;0
11	11634349	G	G	A	intronic;ENSGALG00000005278;.;.	not_cpg_island	1;1;0	1.0;0;13
11	11634481	C	T	C	intronic;ENSGALG00000005278;.;.	not_cpg_island	1.0;0;8	1;1;0
11	11634523	A	G	A	intronic;ENSGALG00000005278;.;.	not_cpg_island	1.0;0;15	1;1;0
11	11635831	A	A	T	intronic;ENSGALG00000005278;.;.	not_cpg_island	1;1;0	1.0;0;12
11	11635993	T	T	C	intronic;ENSGALG00000005278;.;.	not_cpg_island	1;1;0	1.0;0;12
11	11636038	C	C	G	intronic;ENSGALG00000005278;.;.	not_cpg_island	1;1;0	1.0;0;17
11	11636100	G	C	G	intronic;ENSGALG00000005278;.;.	not_cpg_island	1.0;0;3	1;1;0
11	11636172	G	G	T	intronic;ENSGALG00000005278;.;.	not_cpg_island	1;1;0	1.0;0;7
11	11636328	C	C	T	intronic;ENSGALG00000005278;.;.	not_cpg_island	1;1;0	1.0;0;16
11	11636762	T	T	C	intronic;ENSGALG00000005278;.;.	not_cpg_island	1;1;0	1.0;0;17
11	11636767	A	A	T	intronic;ENSGALG00000005278;.;.	not_cpg_island	1;1;0	1.0;0;15
11	11636774	C	T	C	intronic;ENSGALG00000005278;.;.	not_cpg_island	1.0;0;9	1;1;0
11	11637082	G	G	A	intronic;ENSGALG00000005278;.;.	not_cpg_island	1;1;0	1.0;0;11
11	11637098	C	C	G	intronic;ENSGALG00000005278;.;.	not_cpg_island	1;1;0	1.0;0;11
11	11637111	T	A	T	intronic;ENSGALG00000005278;.;.	not_cpg_island	1.0;0;8	1;1;0
11	11637156	A	A	C	intronic;ENSGALG00000005278;.;.	not_cpg_island	1;1;0	0.888888888889;1;8
11	11637189	C	T	C	intronic;ENSGALG00000005278;.;.	not_cpg_island	1.0;0;5	1;1;0
11	11637210	G	A	G	intronic;ENSGALG00000005278;.;.	not_cpg_island	1.0;0;6	1;1;0
11	11637215	T	C	T	intronic;ENSGALG00000005278;.;.	not_cpg_island	1.0;0;6	1;1;0
11	11637220	C	T	C	intronic;ENSGALG00000005278;.;.	not_cpg_island	1.0;0;7	1;1;0
11	11637279	T	C	T	intronic;ENSGALG00000005278;.;.	not_cpg_island	1.0;0;5	1;1;0
11	11637505	G	A	G	intronic;ENSGALG00000005278;.;.	not_cpg_island	1.0;0;11	1;1;0
11	11637533	T	C	T	intronic;ENSGALG00000005278;.;.	not_cpg_island	1.0;0;9	1;1;0
11	11637651	A	G	A	intronic;ENSGALG00000005278;.;.	not_cpg_island	1.0;0;12	1;1;0
11	11637672	A	G	A	intronic;ENSGALG00000005278;.;.	not_cpg_island	1.0;0;14	1;1;0
11	11637682	A	T	A	intronic;ENSGALG00000005278;.;.	not_cpg_island	1.0;0;16	1;1;0
11	11637777	C	G	C	intronic;ENSGALG00000005278;.;.	not_cpg_island	1.0;0;8	1;1;0
11	11637803	G	A	G	intronic;ENSGALG00000005278;.;.	not_cpg_island	1.0;0;8	1;1;0
11	11638172	T	T	C	intronic;ENSGALG00000005278;.;.	not_cpg_island	1;1;0	1.0;0;18
11	11638366	G	C	G	intronic;ENSGALG00000005278;.;.	not_cpg_island	1.0;0;3	1;1;0
11	11638386	G	A	G	intronic;ENSGALG00000005278;.;.	not_cpg_island	1.0;0;4	1;1;0
11	11638696	A	T	A	intronic;ENSGALG00000005278;.;.	not_cpg_island	1.0;0;7	1;1;0
11	11638813	A	A	G	intronic;ENSGALG00000005278;.;.	not_cpg_island	1;1;0	1.0;0;15
11	11638830	G	A	G	intronic;ENSGALG00000005278;.;.	not_cpg_island	1.0;0;14	1;1;0
11	11639318	C	T	C	intronic;ENSGALG00000005278;.;.	not_cpg_island	1.0;0;5	1;1;0
11	11639404	T	A	T	intronic;ENSGALG00000005278;.;.	not_cpg_island	1.0;0;10	1;1;0
11	11639938	G	A	G	intronic;ENSGALG00000005278;.;.	not_cpg_island	1.0;0;6	1;1;0
11	11640174	T	T	C	intronic;ENSGALG00000005278;.;.	not_cpg_island	1;1;0	1.0;0;11
11	11640217	T	C	T	intronic;ENSGALG00000005278;.;.	not_cpg_island	1.0;0;7	1;1;0
11	11640342	T	T	C	intronic;ENSGALG00000005278;.;.	not_cpg_island	1;1;0	1.0;0;11
11	11640518	T	C	T	intronic;ENSGALG00000005278;.;.	not_cpg_island	1.0;0;12	1;1;0
11	11640528	A	A	C	intronic;ENSGALG00000005278;.;.	not_cpg_island	1;1;0	1.0;0;9
11	11640543	T	G	T	intronic;ENSGALG00000005278;.;.	not_cpg_island	1.0;0;10	1;1;0
11	11640598	A	A	C	intronic;ENSGALG00000005278;.;.	not_cpg_island	1;1;0	1.0;0;7
11	11640645	G	G	A	intronic;ENSGALG00000005278;.;.	not_cpg_island	1;1;0	1.0;0;12
11	11640780	C	C	G	intronic;ENSGALG00000005278;.;.	not_cpg_island	1;1;0	1.0;0;15
11	11640838	G	G	T	intronic;ENSGALG00000005278;.;.	not_cpg_island	1;1;0	1.0;0;14
11	11640923	G	A	G	intronic;ENSGALG00000005278;.;.	not_cpg_island	1.0;0;12	1;1;0
11	11641035	G	G	C	intronic;ENSGALG00000005278;.;.	not_cpg_island	1;1;0	1.0;0;12
11	11641054	C	C	T	intronic;ENSGALG00000005278;.;.	not_cpg_island	1;1;0	1.0;0;11
11	11641236	C	C	A	intronic;ENSGALG00000005278;.;.	not_cpg_island	1;1;0	1.0;0;17
11	11642110	G	A	G	intronic;ENSGALG00000005278;.;.	not_cpg_island	1.0;0;7	1;1;0
11	11642125	G	C	G	intronic;ENSGALG00000005278;.;.	not_cpg_island	1.0;0;9	1;1;0
11	11642147	G	A	G	intronic;ENSGALG00000005278;.;.	not_cpg_island	1.0;0;10	1;1;0
11	11642174	T	G	T	intronic;ENSGALG00000005278;.;.	not_cpg_island	1.0;0;14	1;1;0
11	11642236	T	C	T	intronic;ENSGALG00000005278;.;.	not_cpg_island	1.0;0;7	1;1;0
11	11642239	G	A	G	intronic;ENSGALG00000005278;.;.	not_cpg_island	1.0;0;7	1;1;0
11	11642241	G	A	G	intronic;ENSGALG00000005278;.;.	not_cpg_island	1.0;0;7	1;1;0
11	11642264	T	A	T	intronic;ENSGALG00000005278;.;.	not_cpg_island	1.0;0;8	1;1;0
11	11642346	T	C	T	intronic;ENSGALG00000005278;.;.	not_cpg_island	1.0;0;14	1;1;0
11	11642630	A	C	A	intronic;ENSGALG00000005278;.;.	not_cpg_island	1.0;0;11	1;1;0
11	11642794	G	A	G	intronic;ENSGALG00000005278;.;.	not_cpg_island	1.0;0;6	1;1;0
11	11642796	A	G	A	intronic;ENSGALG00000005278;.;.	not_cpg_island	1.0;0;6	1;1;0
11	11643198	G	G	C	intronic;ENSGALG00000005278;.;.	not_cpg_island	1;1;0	1.0;0;11
11	11643365	A	A	G	intronic;ENSGALG00000005278;.;.	not_cpg_island	1;1;0	1.0;0;11
11	11643381	A	A	G	intronic;ENSGALG00000005278;.;.	not_cpg_island	1;1;0	1.0;0;12
11	11643395	A	A	T	intronic;ENSGALG00000005278;.;.	not_cpg_island	1;1;0	1.0;0;11
11	11643401	A	A	G	intronic;ENSGALG00000005278;.;.	not_cpg_island	1;1;0	1.0;0;11
11	11643432	A	A	G	intronic;ENSGALG00000005278;.;.	not_cpg_island	1;1;0	1.0;0;10
11	11643638	A	G	A	intronic;ENSGALG00000005278;.;.	not_cpg_island	0.9;1;9	1;1;0
11	11644220	A	C	A	intronic;ENSGALG00000005278;.;.	not_cpg_island	1.0;0;9	1;1;0
11	11644296	T	C	T	intronic;ENSGALG00000005278;.;.	not_cpg_island	1.0;0;8	1;1;0
11	11644347	G	G	T	intronic;ENSGALG00000005278;.;.	not_cpg_island	1;1;0	1.0;0;18
11	11644352	C	C	T	intronic;ENSGALG00000005278;.;.	not_cpg_island	1;1;0	1.0;0;16
11	11644355	G	G	C	intronic;ENSGALG00000005278;.;.	not_cpg_island	1;1;0	1.0;0;16
11	11644361	T	T	A	intronic;ENSGALG00000005278;.;.	not_cpg_island	1;1;0	1.0;0;16
11	11644418	G	G	A	intronic;ENSGALG00000005278;.;.	not_cpg_island	1;1;0	1.0;0;2
11	11644443	T	T	G	intronic;ENSGALG00000005278;.;.	not_cpg_island	1;1;0	1.0;0;7
11	11644482	T	G	T	intronic;ENSGALG00000005278;.;.	not_cpg_island	1.0;0;9	1;1;0
11	11644719	G	A	G	intronic;ENSGALG00000005278;.;.	not_cpg_island	1.0;0;12	1;1;0
11	11644765	C	A	C	intronic;ENSGALG00000005278;.;.	not_cpg_island	1.0;0;5	1;1;0
11	11644767	A	G	A	intronic;ENSGALG00000005278;.;.	not_cpg_island	1.0;0;5	1;1;0
11	11644833	A	A	G	intronic;ENSGALG00000005278;.;.	not_cpg_island	1;1;0	1.0;0;13
11	11645101	G	G	C	intronic;ENSGALG00000005278;.;.	not_cpg_island	1;1;0	1.0;0;14
11	11645122	A	G	A	intronic;ENSGALG00000005278;.;.	not_cpg_island	1.0;0;7	1;1;0
11	11645124	C	C	T	intronic;ENSGALG00000005278;.;.	not_cpg_island	1;1;0	1.0;0;17
11	11645134	T	T	C	intronic;ENSGALG00000005278;.;.	not_cpg_island	1;1;0	1.0;0;14
11	11645286	C	C	A	intronic;ENSGALG00000005278;.;.	not_cpg_island	1;1;0	1.0;0;11
11	11645326	G	A	G	intronic;ENSGALG00000005278;.;.	not_cpg_island	1.0;0;9	1;1;0
11	11645364	G	A	G	intronic;ENSGALG00000005278;.;.	not_cpg_island	1.0;0;10	1;1;0
11	11645582	C	C	T	intronic;ENSGALG00000005278;.;.	not_cpg_island	1;1;0	1.0;0;13
11	11645745	A	C	A	intronic;ENSGALG00000005278;.;.	not_cpg_island	1.0;0;9	1;1;0
11	11645845	T	T	C	intronic;ENSGALG00000005278;.;.	not_cpg_island	1;1;0	1.0;0;10
11	11646094	C	C	T	intronic;ENSGALG00000005278;.;.	not_cpg_island	1;1;0	1.0;0;12
11	11646177	G	G	T	intronic;ENSGALG00000005278;.;.	not_cpg_island	1;1;0	1.0;0;18
11	11646207	C	C	T	intronic;ENSGALG00000005278;.;.	not_cpg_island	1;1;0	1.0;0;15
11	11646246	A	A	G	intronic;ENSGALG00000005278;.;.	not_cpg_island	1;1;0	1.0;0;10
11	11646320	C	C	T	intronic;ENSGALG00000005278;.;.	not_cpg_island	1;1;0	1.0;0;13
11	11646570	C	C	G	intronic;ENSGALG00000005278;.;.	not_cpg_island	1;1;0	1.0;0;17
11	11646575	C	C	T	intronic;ENSGALG00000005278;.;.	not_cpg_island	1;1;0	1.0;0;17
11	11646733	T	T	A	intronic;ENSGALG00000005278;.;.	not_cpg_island	1;1;0	1.0;0;14
11	11646801	G	G	A	intronic;ENSGALG00000005278;.;.	not_cpg_island	1;1;0	1.0;0;9
11	11646842	G	G	A	intronic;ENSGALG00000005278;.;.	not_cpg_island	1;1;0	1.0;0;10
11	11646937	C	C	T	intronic;ENSGALG00000005278;.;.	not_cpg_island	1;1;0	1.0;0;17
11	11647011	A	G	A	intronic;ENSGALG00000005278;.;.	not_cpg_island	1.0;0;11	1;1;0
11	11647017	G	G	T	intronic;ENSGALG00000005278;.;.	not_cpg_island	1;1;0	1.0;0;14
11	11647297	T	T	C	intronic;ENSGALG00000005278;.;.	not_cpg_island	1;1;0	1.0;0;20
11	11647614	C	C	T	exonic;ENSGALG00000005278;synonymous SNV;ENSGALG00000005278:ENSGALT00000008465:exon9:c.C894T:p.N298N,	not_cpg_island	1;1;0	1.0;0;17
11	11649273	A	G	A	exonic;ENSGALG00000005278;synonymous SNV;ENSGALG00000005278:ENSGALT00000008465:exon10:c.A1101G:p.T367T,	not_cpg_island	1.0;0;6	1;1;0
11	11651195	A	G	A	intronic;ENSGALG00000005278;.;.	not_cpg_island	1.0;0;5	1;1;0
11	11651978	A	T	A	intronic;ENSGALG00000005278;.;.	not_cpg_island	1.0;0;9	1;1;0
11	11652068	A	A	C	intronic;ENSGALG00000005278;.;.	not_cpg_island	1;1;0	1.0;0;11
11	11652174	C	G	C	intronic;ENSGALG00000005278;.;.	not_cpg_island	1.0;0;10	1;1;0
11	11652375	G	A	G	intronic;ENSGALG00000005278;.;.	not_cpg_island	1.0;0;7	1;1;0
11	11652517	G	A	G	intronic;ENSGALG00000005278;.;.	not_cpg_island	1.0;0;4	1;1;0
11	11652705	T	C	T	intronic;ENSGALG00000005278;.;.	not_cpg_island	1.0;0;9	1;1;0
11	11653284	C	G	C	intronic;ENSGALG00000005278;.;.	not_cpg_island	1.0;0;9	1;1;0
11	11653286	C	T	C	intronic;ENSGALG00000005278;.;.	not_cpg_island	1.0;0;8	1;1;0
11	11653357	A	A	T	intronic;ENSGALG00000005278;.;.	not_cpg_island	1;1;0	1.0;0;9
11	11653431	G	T	G	intronic;ENSGALG00000005278;.;.	not_cpg_island	1.0;0;12	1;1;0
11	11654175	T	C	T	intronic;ENSGALG00000005278;.;.	not_cpg_island	1.0;0;13	1;1;0
11	11654211	C	T	C	intronic;ENSGALG00000005278;.;.	not_cpg_island	1.0;0;13	1;1;0
11	11654277	G	T	G	intronic;ENSGALG00000005278;.;.	not_cpg_island	1.0;0;13	1;1;0
11	11655336	A	T	A	intronic;ENSGALG00000005278;.;.	not_cpg_island	1.0;0;5	1;1;0
11	11655397	A	G	A	intronic;ENSGALG00000005278;.;.	not_cpg_island	1.0;0;10	1;1;0
11	11655409	G	A	G	intronic;ENSGALG00000005278;.;.	not_cpg_island	1.0;0;11	1;1;0
11	11655715	C	T	C	intronic;ENSGALG00000005278;.;.	not_cpg_island	1.0;0;11	1;1;0
11	11655750	T	A	T	intronic;ENSGALG00000005278;.;.	not_cpg_island	1.0;0;11	1;1;0
11	11655838	C	A	C	intronic;ENSGALG00000005278;.;.	not_cpg_island	1.0;0;3	1;1;0
11	11655870	G	A	G	intronic;ENSGALG00000005278;.;.	not_cpg_island	1.0;0;3	1;1;0
11	11655926	G	G	A	intronic;ENSGALG00000005278;.;.	not_cpg_island	1;1;0	1.0;0;7
11	11656734	G	C	G	intronic;ENSGALG00000005278;.;.	not_cpg_island	1.0;0;6	1;1;0
11	11656892	C	G	C	intronic;ENSGALG00000005278;.;.	not_cpg_island	1.0;0;12	1;1;0
11	11657088	G	A	G	intronic;ENSGALG00000005278;.;.	not_cpg_island	1.0;0;9	1;1;0
11	11657315	C	C	A	intronic;ENSGALG00000005278;.;.	not_cpg_island	1;1;0	1.0;0;15
11	11657605	G	T	G	intronic;ENSGALG00000005278;.;.	not_cpg_island	1.0;0;9	1;1;0
11	11658271	C	C	T	exonic;ENSGALG00000005278;synonymous SNV;ENSGALG00000005278:ENSGALT00000008465:exon14:c.C1833T:p.T611T,	not_cpg_island	1;1;0	1.0;0;16
11	11658743	G	G	T	intronic;ENSGALG00000005278;.;.	not_cpg_island	1;1;0	1.0;0;15
11	11658768	T	T	C	intronic;ENSGALG00000005278;.;.	not_cpg_island	1;1;0	1.0;0;14
11	11658789	C	C	T	intronic;ENSGALG00000005278;.;.	not_cpg_island	1;1;0	1.0;0;14
11	11659008	A	T	A	intronic;ENSGALG00000005278;.;.	not_cpg_island	1.0;0;3	1;1;0
11	11659226	A	A	G	intronic;ENSGALG00000005278;.;.	not_cpg_island	1;1;0	1.0;0;9
11	11659515	G	G	A	exonic;ENSGALG00000005278;synonymous SNV;ENSGALG00000005278:ENSGALT00000008465:exon15:c.G2100A:p.P700P,	not_cpg_island	1;1;0	1.0;0;15
11	11659599	T	T	C	exonic;ENSGALG00000005278;synonymous SNV;ENSGALG00000005278:ENSGALT00000008465:exon15:c.T2184C:p.A728A,	not_cpg_island	1;1;0	1.0;0;11
11	11661210	G	G	A	UTR3;ENSGALG00000005278;.;.	not_cpg_island	1;1;0	1.0;0;13
11	11663192	A	G	A	intergenic;ENSGALG00000005278(dist=1000),ENSGALG00000027424(dist=612979);.;.	not_cpg_island	1.0;0;5	1;1;0
11	12275531	C	T	C	upstream;ENSGALG00000027424;.;.	not_cpg_island	1.0;0;14	1;1;0
11	12275598	C	C	T	upstream;ENSGALG00000027424;.;.	not_cpg_island	1;1;0	1.0;0;16
11	12275646	C	C	A	upstream;ENSGALG00000027424;.;.	not_cpg_island	1;1;0	1.0;0;20
11	12275654	G	G	A	upstream;ENSGALG00000027424;.;.	not_cpg_island	1;1;0	1.0;0;19
11	12275660	T	T	A	upstream;ENSGALG00000027424;.;.	not_cpg_island	1;1;0	1.0;0;17
11	12275946	C	T	C	upstream;ENSGALG00000027424;.;.	not_cpg_island	1.0;0;10	1;1;0
11	12276520	C	T	C	downstream;ENSGALG00000027424;.;.	not_cpg_island	1.0;0;12	1;1;0
11	12276812	G	A	G	downstream;ENSGALG00000027424;.;.	not_cpg_island	1.0;0;6	1;1;0
11	12277047	G	T	G	downstream;ENSGALG00000027424;.;.	not_cpg_island	1.0;0;6	1;1;0
11	12277079	C	T	C	downstream;ENSGALG00000027424;.;.	not_cpg_island	1.0;0;10	1;1;0
11	12277204	G	G	A	downstream;ENSGALG00000027424;.;.	not_cpg_island	1;1;0	1.0;0;25
11	12277247	G	A	G	downstream;ENSGALG00000027424;.;.	not_cpg_island	1.0;0;15	1;1;0
11	12287971	C	C	A	upstream;ENSGALG00000005319;.;.	cpg_island_non_diff	1;1;0	1.0;0;5
11	12288088	A	A	G	upstream;ENSGALG00000005319;.;.	cpg_island_non_diff	1;1;0	1.0;0;5
11	12288126	G	G	A	upstream;ENSGALG00000005319;.;.	cpg_island_cpg_diff	1;1;0	1.0;0;2
11	12289066	A	A	G	intronic;ENSGALG00000005319;.;.	not_cpg_island	1;1;0	0.4;3;2
11	12289194	C	C	T	intronic;ENSGALG00000005319;.;.	not_cpg_island	1;1;0	1.0;0;10
11	12289384	C	C	A	intronic;ENSGALG00000005319;.;.	not_cpg_island	1;1;0	1.0;0;12
11	12289763	G	G	A	intronic;ENSGALG00000005319;.;.	not_cpg_island	1;1;0	1.0;0;25
11	12289842	A	G	A	intronic;ENSGALG00000005319;.;.	not_cpg_island	1.0;0;11	1;1;0
11	12289922	G	C	G	intronic;ENSGALG00000005319;.;.	not_cpg_island	1.0;0;14	1;1;0
11	12290118	T	G	T	intronic;ENSGALG00000005319;.;.	not_cpg_island	1.0;0;9	1;1;0
11	12290546	G	A	G	intronic;ENSGALG00000005319;.;.	not_cpg_island	1.0;0;2	1;1;0
11	12290747	G	T	G	intronic;ENSGALG00000005319;.;.	not_cpg_island	1.0;0;8	1;1;0
11	12290793	A	G	A	intronic;ENSGALG00000005319;.;.	not_cpg_island	1.0;0;13	1;1;0
11	12290994	C	A	C	intronic;ENSGALG00000005319;.;.	not_cpg_island	1.0;0;12	1;1;0
11	12291206	C	C	T	intronic;ENSGALG00000005319;.;.	not_cpg_island	1;1;0	1.0;0;12
11	12291339	T	C	T	intronic;ENSGALG00000005319;.;.	not_cpg_island	1.0;0;5	1;1;0
11	12291377	C	A	C	intronic;ENSGALG00000005319;.;.	not_cpg_island	1.0;0;8	1;1;0
11	12291389	G	A	G	intronic;ENSGALG00000005319;.;.	not_cpg_island	1.0;0;10	1;1;0
11	12291411	T	C	T	intronic;ENSGALG00000005319;.;.	not_cpg_island	1.0;0;9	1;1;0
11	12291548	A	A	G	intronic;ENSGALG00000005319;.;.	not_cpg_island	1;1;0	1.0;0;10
11	12291714	A	G	A	intronic;ENSGALG00000005319;.;.	not_cpg_island	1.0;0;6	1;1;0
11	12293260	G	A	G	intronic;ENSGALG00000005319;.;.	not_cpg_island	1.0;0;12	1;1;0
11	12293326	G	T	G	intronic;ENSGALG00000005319;.;.	not_cpg_island	1.0;0;7	1;1;0
11	12293385	G	T	G	intronic;ENSGALG00000005319;.;.	not_cpg_island	1.0;0;7	1;1;0
11	12293500	G	C	G	intronic;ENSGALG00000005319;.;.	not_cpg_island	1.0;0;6	1;1;0
11	12293514	C	T	C	intronic;ENSGALG00000005319;.;.	not_cpg_island	1.0;0;8	1;1;0
11	12293658	C	T	C	intronic;ENSGALG00000005319;.;.	not_cpg_island	1.0;0;7	1;1;0
11	12293754	T	A	T	intronic;ENSGALG00000005319;.;.	not_cpg_island	1.0;0;6	1;1;0
11	12294358	C	C	T	intronic;ENSGALG00000005319;.;.	not_cpg_island	1;1;0	1.0;0;6
11	12294441	T	T	C	intronic;ENSGALG00000005319;.;.	not_cpg_island	1;1;0	1.0;0;11
11	12294566	T	C	T	intronic;ENSGALG00000005319;.;.	not_cpg_island	1.0;0;11	1;1;0
11	12296874	T	T	G	intronic;ENSGALG00000005319;.;.	not_cpg_island	1;1;0	0.5;3;3
11	12297539	C	C	T	intronic;ENSGALG00000005319;.;.	not_cpg_island	1;1;0	1.0;0;11
11	12297688	T	T	G	intronic;ENSGALG00000005319;.;.	not_cpg_island	1;1;0	1.0;0;9
11	12297716	G	A	G	intronic;ENSGALG00000005319;.;.	not_cpg_island	1.0;0;8	1;1;0
11	12298189	A	A	T	intronic;ENSGALG00000005319;.;.	not_cpg_island	1;1;0	1.0;0;12
11	12298412	C	C	A	intronic;ENSGALG00000005319;.;.	not_cpg_island	1;1;0	1.0;0;19
11	12298634	G	G	A	intronic;ENSGALG00000005319;.;.	not_cpg_island	1;1;0	1.0;0;18
11	12298671	C	C	T	intronic;ENSGALG00000005319;.;.	not_cpg_island	1;1;0	1.0;0;21
11	12298719	T	T	A	intronic;ENSGALG00000005319;.;.	not_cpg_island	1;1;0	1.0;0;12
11	12298805	T	T	A	intronic;ENSGALG00000005319;.;.	not_cpg_island	1;1;0	1.0;0;16
11	12298871	T	T	G	intronic;ENSGALG00000005319;.;.	not_cpg_island	1;1;0	1.0;0;16
11	12298901	T	T	C	intronic;ENSGALG00000005319;.;.	not_cpg_island	1;1;0	1.0;0;22
11	12299407	T	T	G	intronic;ENSGALG00000005319;.;.	not_cpg_island	1;1;0	1.0;0;16
11	12299417	A	A	C	intronic;ENSGALG00000005319;.;.	not_cpg_island	1;1;0	1.0;0;14
11	12299443	T	T	C	intronic;ENSGALG00000005319;.;.	not_cpg_island	1;1;0	1.0;0;12
11	12299526	T	T	C	intronic;ENSGALG00000005319;.;.	not_cpg_island	1;1;0	1.0;0;10
11	12299631	A	A	G	intronic;ENSGALG00000005319;.;.	not_cpg_island	1;1;0	1.0;0;11
11	12299656	C	C	T	intronic;ENSGALG00000005319;.;.	not_cpg_island	1;1;0	1.0;0;10
11	12299760	A	G	A	intronic;ENSGALG00000005319;.;.	not_cpg_island	1.0;0;14	1;1;0
11	12299811	G	A	G	intronic;ENSGALG00000005319;.;.	not_cpg_island	1.0;0;11	1;1;0
11	12299903	G	G	T	intronic;ENSGALG00000005319;.;.	not_cpg_island	1;1;0	1.0;0;7
11	12300145	T	C	T	intronic;ENSGALG00000005319;.;.	not_cpg_island	1.0;0;13	1;1;0
11	12300178	A	G	A	intronic;ENSGALG00000005319;.;.	not_cpg_island	1.0;0;13	1;1;0
11	12300190	A	G	A	intronic;ENSGALG00000005319;.;.	not_cpg_island	1.0;0;13	1;1;0
11	12300262	T	T	A	intronic;ENSGALG00000005319;.;.	not_cpg_island	1;1;0	1.0;0;6
11	12300313	G	G	A	intronic;ENSGALG00000005319;.;.	not_cpg_island	1;1;0	1.0;0;10
11	12300330	C	C	A	intronic;ENSGALG00000005319;.;.	not_cpg_island	1;1;0	1.0;0;16
11	12300425	T	C	T	intronic;ENSGALG00000005319;.;.	not_cpg_island	1.0;0;8	1;1;0
11	12300633	T	T	A	intronic;ENSGALG00000005319;.;.	not_cpg_island	1;1;0	1.0;0;9
11	12301873	C	A	C	intronic;ENSGALG00000005319;.;.	not_cpg_island	1.0;0;8	1;1;0
11	12302242	A	A	G	intronic;ENSGALG00000005319;.;.	not_cpg_island	1;1;0	1.0;0;12
11	12302278	G	G	A	intronic;ENSGALG00000005319;.;.	not_cpg_island	1;1;0	1.0;0;16
11	12302342	A	T	A	intronic;ENSGALG00000005319;.;.	not_cpg_island	1.0;0;9	1;1;0
11	12302423	A	A	C	intronic;ENSGALG00000005319;.;.	not_cpg_island	1;1;0	1.0;0;19
11	12302650	G	A	G	intronic;ENSGALG00000005319;.;.	not_cpg_island	1.0;0;9	1;1;0
11	12302725	G	G	A	intronic;ENSGALG00000005319;.;.	not_cpg_island	1;1;0	1.0;0;9
11	12302726	G	A	G	intronic;ENSGALG00000005319;.;.	not_cpg_island	1.0;0;12	1;1;0
11	12302769	C	C	T	intronic;ENSGALG00000005319;.;.	not_cpg_island	1;1;0	1.0;0;17
11	12302982	A	A	T	intronic;ENSGALG00000005319;.;.	not_cpg_island	1;1;0	1.0;0;7
11	12303005	A	T	A	intronic;ENSGALG00000005319;.;.	not_cpg_island	1.0;0;12	1;1;0
11	12303655	G	A	G	intronic;ENSGALG00000005319;.;.	not_cpg_island	1.0;0;6	1;1;0
11	12303752	T	T	C	intronic;ENSGALG00000005319;.;.	not_cpg_island	1;1;0	0.75;2;6
11	12303760	A	A	G	intronic;ENSGALG00000005319;.;.	not_cpg_island	1;1;0	1.0;0;8
11	12304056	G	G	C	intronic;ENSGALG00000005319;.;.	not_cpg_island	1;1;0	1.0;0;14
11	12304064	T	C	T	intronic;ENSGALG00000005319;.;.	not_cpg_island	1.0;0;7	1;1;0
11	12304071	C	G	C	intronic;ENSGALG00000005319;.;.	not_cpg_island	1.0;0;7	1;1;0
11	12304119	C	T	C	intronic;ENSGALG00000005319;.;.	not_cpg_island	1.0;0;6	1;1;0
11	12304149	G	A	G	intronic;ENSGALG00000005319;.;.	not_cpg_island	1.0;0;8	1;1;0
11	12304566	T	C	T	intronic;ENSGALG00000005319;.;.	not_cpg_island	1.0;0;11	1;1;0
11	12304704	T	T	A	intronic;ENSGALG00000005319;.;.	not_cpg_island	1;1;0	0.916666666667;1;11
11	12304733	A	A	G	intronic;ENSGALG00000005319;.;.	not_cpg_island	1;1;0	1.0;0;10
11	12304740	T	A	T	intronic;ENSGALG00000005319;.;.	not_cpg_island	1.0;0;13	1;1;0
11	12304757	A	A	C	intronic;ENSGALG00000005319;.;.	not_cpg_island	1;1;0	1.0;0;10
11	12304774	A	A	T	intronic;ENSGALG00000005319;.;.	not_cpg_island	1;1;0	1.0;0;12
11	12304780	G	A	G	intronic;ENSGALG00000005319;.;.	not_cpg_island	0.857142857143;1;6	1;1;0
11	12304911	G	G	A	intronic;ENSGALG00000005319;.;.	not_cpg_island	1;1;0	1.0;0;14
11	12304939	A	G	A	intronic;ENSGALG00000005319;.;.	not_cpg_island	1.0;0;5	1;1;0
11	12305456	G	A	G	intronic;ENSGALG00000005319;.;.	not_cpg_island	1.0;0;7	1;1;0
11	12305678	G	G	A	intronic;ENSGALG00000005319;.;.	not_cpg_island	1;1;0	1.0;0;11
11	12305773	A	A	G	intronic;ENSGALG00000005319;.;.	not_cpg_island	1;1;0	1.0;0;12
11	12305870	G	A	G	intronic;ENSGALG00000005319;.;.	not_cpg_island	1.0;0;4	1;1;0
11	12305998	G	A	G	intronic;ENSGALG00000005319;.;.	not_cpg_island	1.0;0;10	1;1;0
11	12306130	C	C	A	intronic;ENSGALG00000005319;.;.	not_cpg_island	1;1;0	1.0;0;8
11	12306253	T	A	T	intronic;ENSGALG00000005319;.;.	not_cpg_island	1.0;0;12	1;1;0
11	12306297	T	A	T	intronic;ENSGALG00000005319;.;.	not_cpg_island	1.0;0;8	1;1;0
11	12306358	A	A	T	intronic;ENSGALG00000005319;.;.	not_cpg_island	1;1;0	1.0;0;14
11	12306374	G	G	T	intronic;ENSGALG00000005319;.;.	not_cpg_island	1;1;0	1.0;0;13
11	12317996	T	C	T	intronic;ENSGALG00000005319;.;.	not_cpg_island	1.0;0;12	1;1;0
11	12318109	A	G	A	intronic;ENSGALG00000005319;.;.	not_cpg_island	1.0;0;6	1;1;0
11	12318164	C	T	C	intronic;ENSGALG00000005319;.;.	not_cpg_island	1.0;0;15	1;1;0
11	12318451	T	C	T	intronic;ENSGALG00000005319;.;.	not_cpg_island	1.0;0;9	1;1;0
11	12320008	G	T	G	intronic;ENSGALG00000005319;.;.	not_cpg_island	1.0;0;15	1;1;0
11	12320027	C	G	C	intronic;ENSGALG00000005319;.;.	not_cpg_island	1.0;0;17	1;1;0
11	12320063	C	C	G	intronic;ENSGALG00000005319;.;.	not_cpg_island	1;1;0	1.0;0;10
11	12320128	G	C	G	intronic;ENSGALG00000005319;.;.	not_cpg_island	1.0;0;6	1;1;0
11	12320441	C	G	C	intronic;ENSGALG00000005319;.;.	not_cpg_island	1.0;0;11	1;1;0
11	12320479	T	C	T	intronic;ENSGALG00000005319;.;.	not_cpg_island	1.0;0;8	1;1;0
11	12320589	G	A	G	intronic;ENSGALG00000005319;.;.	not_cpg_island	1.0;0;6	1;1;0
11	12321075	A	T	A	intronic;ENSGALG00000005319;.;.	not_cpg_island	1.0;0;14	1;1;0
11	12321081	A	T	A	intronic;ENSGALG00000005319;.;.	not_cpg_island	1.0;0;15	1;1;0
11	12321176	C	T	C	intronic;ENSGALG00000005319;.;.	not_cpg_island	1.0;0;8	1;1;0
11	12321197	A	T	A	intronic;ENSGALG00000005319;.;.	not_cpg_island	1.0;0;11	1;1;0
11	12321831	C	G	C	intronic;ENSGALG00000005319;.;.	not_cpg_island	1.0;0;8	1;1;0
11	12321923	T	C	T	intronic;ENSGALG00000005319;.;.	not_cpg_island	1.0;0;13	1;1;0
11	12322100	G	A	G	intronic;ENSGALG00000005319;.;.	not_cpg_island	1.0;0;15	1;1;0
11	12322455	C	A	C	intronic;ENSGALG00000005319;.;.	not_cpg_island	1.0;0;7	1;1;0
11	12322628	G	A	G	intronic;ENSGALG00000005319;.;.	not_cpg_island	1.0;0;12	1;1;0
11	12322783	G	A	G	intronic;ENSGALG00000005319;.;.	not_cpg_island	1.0;0;13	1;1;0
11	12323110	G	A	G	intronic;ENSGALG00000005319;.;.	not_cpg_island	1.0;0;8	1;1;0
11	12323524	A	G	A	intronic;ENSGALG00000005319;.;.	not_cpg_island	1.0;0;19	1;1;0
11	12323580	G	C	G	intronic;ENSGALG00000005319;.;.	not_cpg_island	1.0;0;14	1;1;0
11	12323769	A	G	A	intronic;ENSGALG00000005319;.;.	not_cpg_island	1.0;0;15	1;1;0
11	12323952	G	A	G	intronic;ENSGALG00000005319;.;.	not_cpg_island	1.0;0;13	1;1;0
11	12324029	G	A	G	intronic;ENSGALG00000005319;.;.	not_cpg_island	1.0;0;10	1;1;0
11	12324323	A	G	A	intronic;ENSGALG00000005319;.;.	not_cpg_island	1.0;0;11	1;1;0
11	12324804	G	C	G	intronic;ENSGALG00000005319;.;.	not_cpg_island	1.0;0;8	1;1;0
11	12325157	T	T	A	intronic;ENSGALG00000005319;.;.	not_cpg_island	1;1;0	1.0;0;9
11	12325368	C	A	C	intronic;ENSGALG00000005319;.;.	not_cpg_island	1.0;0;5	1;1;0
11	12325380	C	T	C	intronic;ENSGALG00000005319;.;.	not_cpg_island	1.0;0;8	1;1;0
11	12325868	G	A	G	intronic;ENSGALG00000005319;.;.	not_cpg_island	1.0;0;6	1;1;0
11	12326297	C	A	C	intronic;ENSGALG00000005319;.;.	not_cpg_island	1.0;0;7	1;1;0
11	12326780	C	T	C	intronic;ENSGALG00000005319;.;.	not_cpg_island	1.0;0;9	1;1;0
11	12327026	A	G	A	intronic;ENSGALG00000005319;.;.	not_cpg_island	1.0;0;9	1;1;0
11	12327177	C	T	C	intronic;ENSGALG00000005319;.;.	not_cpg_island	1.0;0;6	1;1;0
11	12327670	G	A	G	intronic;ENSGALG00000005319;.;.	not_cpg_island	1.0;0;15	1;1;0
11	12327870	A	T	A	intronic;ENSGALG00000005319;.;.	not_cpg_island	1.0;0;9	1;1;0
11	12327923	A	G	A	intronic;ENSGALG00000005319;.;.	not_cpg_island	1.0;0;7	1;1;0
11	12327997	G	A	G	intronic;ENSGALG00000005319;.;.	not_cpg_island	1.0;0;13	1;1;0
11	12328199	C	T	C	intronic;ENSGALG00000005319;.;.	not_cpg_island	1.0;0;10	1;1;0
11	12328203	A	G	A	intronic;ENSGALG00000005319;.;.	not_cpg_island	1.0;0;9	1;1;0
11	12328233	A	C	A	intronic;ENSGALG00000005319;.;.	not_cpg_island	1.0;0;8	1;1;0
11	12328246	C	A	C	intronic;ENSGALG00000005319;.;.	not_cpg_island	1.0;0;8	1;1;0
11	12328258	A	G	A	intronic;ENSGALG00000005319;.;.	not_cpg_island	1.0;0;12	1;1;0
11	12328368	G	C	G	intronic;ENSGALG00000005319;.;.	not_cpg_island	1.0;0;11	1;1;0
11	12328445	C	A	C	intronic;ENSGALG00000005319;.;.	not_cpg_island	1.0;0;10	1;1;0
11	12328452	T	G	T	intronic;ENSGALG00000005319;.;.	not_cpg_island	1.0;0;10	1;1;0
11	12328820	T	G	T	intronic;ENSGALG00000005319;.;.	not_cpg_island	1.0;0;9	1;1;0
11	12329450	C	T	C	intronic;ENSGALG00000005319;.;.	not_cpg_island	1.0;0;11	1;1;0
11	12329550	A	G	A	intronic;ENSGALG00000005319;.;.	not_cpg_island	1.0;0;8	1;1;0
11	12329711	T	G	T	intronic;ENSGALG00000005319;.;.	not_cpg_island	1.0;0;6	1;1;0
11	12329832	G	C	G	intronic;ENSGALG00000005319;.;.	not_cpg_island	1.0;0;15	1;1;0
11	12329981	T	C	T	intronic;ENSGALG00000005319;.;.	not_cpg_island	1.0;0;7	1;1;0
11	12330516	C	T	C	intronic;ENSGALG00000005319;.;.	not_cpg_island	1.0;0;3	1;1;0
11	12330569	G	A	G	intronic;ENSGALG00000005319;.;.	not_cpg_island	1.0;0;2	1;1;0
11	12330572	G	A	G	intronic;ENSGALG00000005319;.;.	not_cpg_island	1.0;0;3	1;1;0
11	12330993	G	A	G	intronic;ENSGALG00000005319;.;.	not_cpg_island	1.0;0;7	1;1;0
11	12331565	A	G	A	intronic;ENSGALG00000005319;.;.	not_cpg_island	1.0;0;8	1;1;0
11	12331996	A	C	A	intronic;ENSGALG00000005319;.;.	not_cpg_island	1.0;0;19	1;1;0
11	12332543	A	G	A	intronic;ENSGALG00000005319;.;.	not_cpg_island	1.0;0;13	1;1;0
11	12332581	T	C	T	intronic;ENSGALG00000005319;.;.	not_cpg_island	1.0;0;11	1;1;0
11	12332748	G	C	G	intronic;ENSGALG00000005319;.;.	not_cpg_island	1.0;0;17	1;1;0
11	12332761	G	A	G	intronic;ENSGALG00000005319;.;.	not_cpg_island	1.0;0;20	1;1;0
11	12332989	C	T	C	intronic;ENSGALG00000005319;.;.	not_cpg_island	1.0;0;11	1;1;0
11	12333957	A	G	A	intronic;ENSGALG00000005319;.;.	not_cpg_island	1.0;0;10	1;1;0
11	12334105	G	C	G	intronic;ENSGALG00000005319;.;.	not_cpg_island	1.0;0;8	1;1;0
11	12334190	G	A	G	intronic;ENSGALG00000005319;.;.	not_cpg_island	1.0;0;5	1;1;0
11	12334347	C	C	T	intronic;ENSGALG00000005319;.;.	not_cpg_island	1;1;0	1.0;0;12
11	12334352	G	A	G	intronic;ENSGALG00000005319;.;.	not_cpg_island	1.0;0;14	1;1;0
11	12335349	C	C	T	intronic;ENSGALG00000005319;.;.	not_cpg_island	1;1;0	1.0;0;12
11	12335377	C	C	T	intronic;ENSGALG00000005319;.;.	not_cpg_island	1;1;0	1.0;0;13
11	12335551	C	C	T	intronic;ENSGALG00000005319;.;.	not_cpg_island	1;1;0	1.0;0;10
11	12336382	T	C	T	intronic;ENSGALG00000005319;.;.	not_cpg_island	1.0;0;12	1;1;0
11	12336439	G	C	G	intronic;ENSGALG00000005319;.;.	not_cpg_island	1.0;0;7	1;1;0
11	12336476	A	A	G	intronic;ENSGALG00000005319;.;.	not_cpg_island	1;1;0	1.0;0;7
11	12336845	A	G	A	intronic;ENSGALG00000005319;.;.	not_cpg_island	1.0;0;9	1;1;0
11	12337019	G	A	G	intronic;ENSGALG00000005319;.;.	not_cpg_island	1.0;0;7	1;1;0
11	12337321	A	C	A	intronic;ENSGALG00000005319;.;.	not_cpg_island	1.0;0;9	1;1;0
11	12337436	T	C	T	intronic;ENSGALG00000005319;.;.	not_cpg_island	1.0;0;18	1;1;0
11	12337734	C	A	C	intronic;ENSGALG00000005319;.;.	not_cpg_island	1.0;0;11	1;1;0
11	12338021	T	C	T	intronic;ENSGALG00000005319;.;.	not_cpg_island	1.0;0;13	1;1;0
11	12338456	T	C	T	intronic;ENSGALG00000005319;.;.	not_cpg_island	1.0;0;11	1;1;0
11	12339054	G	A	G	intronic;ENSGALG00000005319;.;.	not_cpg_island	1.0;0;5	1;1;0
11	12339230	G	A	G	intronic;ENSGALG00000005319;.;.	not_cpg_island	1.0;0;13	1;1;0
11	12339264	T	T	C	intronic;ENSGALG00000005319;.;.	not_cpg_island	1;1;0	1.0;0;18
11	12339329	G	A	G	intronic;ENSGALG00000005319;.;.	not_cpg_island	1.0;0;11	1;1;0
11	12339426	T	C	T	intronic;ENSGALG00000005319;.;.	not_cpg_island	1.0;0;19	1;1;0
11	12339515	T	C	T	intronic;ENSGALG00000005319;.;.	not_cpg_island	1.0;0;11	1;1;0
11	12339586	A	G	A	intronic;ENSGALG00000005319;.;.	not_cpg_island	1.0;0;9	1;1;0
11	12339613	A	G	A	intronic;ENSGALG00000005319;.;.	not_cpg_island	1.0;0;14	1;1;0
11	12344446	T	A	T	intronic;ENSGALG00000005319;.;.	not_cpg_island	1.0;0;8	1;1;0
11	12345251	A	T	A	intronic;ENSGALG00000005319;.;.	not_cpg_island	1.0;0;6	1;1;0
11	12345313	C	T	C	intronic;ENSGALG00000005319;.;.	not_cpg_island	1.0;0;14	1;1;0
11	12345449	G	A	G	intronic;ENSGALG00000005319;.;.	not_cpg_island	1.0;0;13	1;1;0
11	12346082	T	G	T	intronic;ENSGALG00000005319;.;.	not_cpg_island	1.0;0;7	1;1;0
11	12347416	T	A	T	intronic;ENSGALG00000005319;.;.	not_cpg_island	1.0;0;15	1;1;0
11	12347478	T	G	T	intronic;ENSGALG00000005319;.;.	not_cpg_island	1.0;0;14	1;1;0
11	12347602	G	A	G	intronic;ENSGALG00000005319;.;.	not_cpg_island	1.0;0;11	1;1;0
11	12347755	C	T	C	intronic;ENSGALG00000005319;.;.	not_cpg_island	1.0;0;18	1;1;0
11	12347862	G	A	G	intronic;ENSGALG00000005319;.;.	not_cpg_island	1.0;0;9	1;1;0
11	12348150	A	G	A	intronic;ENSGALG00000005319;.;.	not_cpg_island	1.0;0;8	1;1;0
11	12348205	G	A	G	intronic;ENSGALG00000005319;.;.	not_cpg_island	1.0;0;14	1;1;0
11	12348392	C	C	A	intronic;ENSGALG00000005319;.;.	not_cpg_island	1;1;0	1.0;0;7
11	12348604	A	C	A	intronic;ENSGALG00000005319;.;.	not_cpg_island	1.0;0;7	1;1;0
11	12348844	T	T	C	intronic;ENSGALG00000005319;.;.	not_cpg_island	1;1;0	1.0;0;12
11	12349057	A	A	G	intronic;ENSGALG00000005319;.;.	not_cpg_island	1;1;0	1.0;0;12
11	12349193	C	C	T	intronic;ENSGALG00000005319;.;.	not_cpg_island	1;1;0	1.0;0;10
11	12349282	T	T	C	intronic;ENSGALG00000005319;.;.	not_cpg_island	1;1;0	1.0;0;10
11	12349429	G	A	G	intronic;ENSGALG00000005319;.;.	not_cpg_island	1.0;0;12	1;1;0
11	12349520	C	T	C	intronic;ENSGALG00000005319;.;.	not_cpg_island	1.0;0;11	1;1;0
11	12349904	G	G	A	intronic;ENSGALG00000005319;.;.	not_cpg_island	1;1;0	1.0;0;13
11	12350242	A	A	G	intronic;ENSGALG00000005319;.;.	not_cpg_island	1;1;0	1.0;0;20
11	12350331	T	T	C	intronic;ENSGALG00000005319;.;.	not_cpg_island	1;1;0	1.0;0;10
11	12350651	C	C	A	intronic;ENSGALG00000005319;.;.	not_cpg_island	1;1;0	1.0;0;16
11	12350734	C	C	T	intronic;ENSGALG00000005319;.;.	not_cpg_island	1;1;0	1.0;0;28
11	12350753	C	T	C	intronic;ENSGALG00000005319;.;.	not_cpg_island	1.0;0;12	1;1;0
11	12350759	T	T	A	intronic;ENSGALG00000005319;.;.	not_cpg_island	1;1;0	1.0;0;30
11	12350802	A	G	A	intronic;ENSGALG00000005319;.;.	not_cpg_island	1.0;0;10	1;1;0
11	12351035	T	T	G	intronic;ENSGALG00000005319;.;.	not_cpg_island	1;1;0	1.0;0;18
11	12351078	A	G	A	intronic;ENSGALG00000005319;.;.	not_cpg_island	1.0;0;12	1;1;0
11	12351192	T	C	T	intronic;ENSGALG00000005319;.;.	not_cpg_island	1.0;0;16	1;1;0
11	12351318	T	T	C	intronic;ENSGALG00000005319;.;.	not_cpg_island	1;1;0	0.947368421053;1;18
11	12351501	C	C	A	intronic;ENSGALG00000005319;.;.	not_cpg_island	1;1;0	1.0;0;17
11	12351526	A	A	C	intronic;ENSGALG00000005319;.;.	not_cpg_island	1;1;0	1.0;0;17
11	12351720	T	T	C	intronic;ENSGALG00000005319;.;.	not_cpg_island	1;1;0	1.0;0;17
11	12353199	T	T	C	intronic;ENSGALG00000005319;.;.	not_cpg_island	1;1;0	1.0;0;12
11	12353735	G	G	C	intronic;ENSGALG00000005319;.;.	not_cpg_island	1;1;0	0.952380952381;1;20
11	12353802	G	G	A	intronic;ENSGALG00000005319;.;.	not_cpg_island	1;1;0	1.0;0;21
11	12353809	T	T	A	intronic;ENSGALG00000005319;.;.	not_cpg_island	1;1;0	1.0;0;22
11	12354024	G	G	A	intronic;ENSGALG00000005319;.;.	not_cpg_island	1;1;0	1.0;0;12
11	12354156	A	A	G	intronic;ENSGALG00000005319;.;.	not_cpg_island	1;1;0	1.0;0;13
11	12354218	A	C	A	intronic;ENSGALG00000005319;.;.	not_cpg_island	1.0;0;3	1;1;0
11	12354726	T	A	T	intronic;ENSGALG00000005319;.;.	not_cpg_island	1.0;0;4	1;1;0
11	12355320	A	A	G	intronic;ENSGALG00000005319;.;.	not_cpg_island	1;1;0	1.0;0;15
11	12355684	C	C	T	intronic;ENSGALG00000005319;.;.	not_cpg_island	1;1;0	1.0;0;9
11	12355958	C	T	C	intronic;ENSGALG00000005319;.;.	not_cpg_island	1.0;0;4	1;1;0
11	12356361	C	T	C	intronic;ENSGALG00000005319;.;.	not_cpg_island	1.0;0;12	1;1;0
11	12356513	T	T	A	intronic;ENSGALG00000005319;.;.	not_cpg_island	1;1;0	1.0;0;7
11	12356517	T	T	A	intronic;ENSGALG00000005319;.;.	not_cpg_island	1;1;0	1.0;0;6
11	12356707	T	T	C	intronic;ENSGALG00000005319;.;.	not_cpg_island	1;1;0	0.9375;1;15
11	12356781	A	A	G	intronic;ENSGALG00000005319;.;.	not_cpg_island	1;1;0	1.0;0;4
11	12357023	G	A	G	intronic;ENSGALG00000005319;.;.	not_cpg_island	1.0;0;11	1;1;0
11	12357075	A	A	C	intronic;ENSGALG00000005319;.;.	not_cpg_island	1;1;0	1.0;0;12
11	12357094	C	T	C	intronic;ENSGALG00000005319;.;.	not_cpg_island	1.0;0;8	1;1;0
11	12357096	G	A	G	intronic;ENSGALG00000005319;.;.	not_cpg_island	1.0;0;8	1;1;0
11	12357537	A	G	A	intronic;ENSGALG00000005319;.;.	not_cpg_island	1.0;0;8	1;1;0
11	12357540	G	G	T	intronic;ENSGALG00000005319;.;.	not_cpg_island	1;1;0	1.0;0;16
11	12357554	G	G	T	intronic;ENSGALG00000005319;.;.	not_cpg_island	1;1;0	1.0;0;17
11	12357721	C	C	G	intronic;ENSGALG00000005319;.;.	not_cpg_island	1;1;0	1.0;0;13
11	12357930	A	A	G	intronic;ENSGALG00000005319;.;.	not_cpg_island	1;1;0	1.0;0;15
11	12357966	T	T	C	intronic;ENSGALG00000005319;.;.	not_cpg_island	1;1;0	1.0;0;14
11	12358112	T	C	T	intronic;ENSGALG00000005319;.;.	not_cpg_island	1.0;0;5	1;1;0
11	12358133	T	G	T	intronic;ENSGALG00000005319;.;.	not_cpg_island	1.0;0;6	1;1;0
11	12359078	G	G	T	intronic;ENSGALG00000005319;.;.	not_cpg_island	1;1;0	1.0;0;18
11	12359100	C	C	T	intronic;ENSGALG00000005319;.;.	not_cpg_island	1;1;0	1.0;0;17
11	12359489	G	G	A	intronic;ENSGALG00000005319;.;.	not_cpg_island	1;1;0	1.0;0;18
11	12361103	G	G	T	intronic;ENSGALG00000005319;.;.	not_cpg_island	1;1;0	1.0;0;9
11	12361915	A	A	G	intronic;ENSGALG00000005319;.;.	not_cpg_island	1;1;0	1.0;0;10
11	12361981	A	T	A	intronic;ENSGALG00000005319;.;.	not_cpg_island	1.0;0;6	1;1;0
11	12362106	A	A	G	intronic;ENSGALG00000005319;.;.	not_cpg_island	1;1;0	1.0;0;12
11	12362171	T	G	T	intronic;ENSGALG00000005319;.;.	not_cpg_island	1.0;0;12	1;1;0
11	12362343	G	A	G	intronic;ENSGALG00000005319;.;.	not_cpg_island	1.0;0;12	1;1;0
11	12362879	A	G	A	intronic;ENSGALG00000005319;.;.	not_cpg_island	1.0;0;10	1;1;0
11	12362982	T	C	T	intronic;ENSGALG00000005319;.;.	not_cpg_island	1.0;0;12	1;1;0
11	12363005	G	C	G	intronic;ENSGALG00000005319;.;.	not_cpg_island	1.0;0;10	1;1;0
11	12363030	A	G	A	intronic;ENSGALG00000005319;.;.	not_cpg_island	1.0;0;11	1;1;0
11	12363130	A	G	A	intronic;ENSGALG00000005319;.;.	not_cpg_island	1.0;0;7	1;1;0
11	12363308	C	T	C	intronic;ENSGALG00000005319;.;.	not_cpg_island	1.0;0;11	1;1;0
11	12363343	T	C	T	intronic;ENSGALG00000005319;.;.	not_cpg_island	1.0;0;9	1;1;0
11	12363367	A	C	A	intronic;ENSGALG00000005319;.;.	not_cpg_island	1.0;0;9	1;1;0
11	12363392	G	A	G	intronic;ENSGALG00000005319;.;.	not_cpg_island	1.0;0;4	1;1;0
11	12363485	C	T	C	intronic;ENSGALG00000005319;.;.	not_cpg_island	1.0;0;8	1;1;0
11	12363509	T	C	T	intronic;ENSGALG00000005319;.;.	not_cpg_island	1.0;0;7	1;1;0
11	12363662	C	T	C	intronic;ENSGALG00000005319;.;.	not_cpg_island	1.0;0;8	1;1;0
11	12363689	C	T	C	intronic;ENSGALG00000005319;.;.	not_cpg_island	1.0;0;7	1;1;0
11	12363693	T	C	T	intronic;ENSGALG00000005319;.;.	not_cpg_island	1.0;0;7	1;1;0
11	12363735	A	G	A	intronic;ENSGALG00000005319;.;.	not_cpg_island	1.0;0;5	1;1;0
11	12363749	C	T	C	intronic;ENSGALG00000005319;.;.	not_cpg_island	1.0;0;2	1;1;0
11	12363807	C	T	C	intronic;ENSGALG00000005319;.;.	not_cpg_island	1.0;0;3	1;1;0
11	12363859	C	G	C	intronic;ENSGALG00000005319;.;.	not_cpg_island	1.0;0;6	1;1;0
11	12363915	C	A	C	intronic;ENSGALG00000005319;.;.	not_cpg_island	1.0;0;11	1;1;0
11	12363944	C	T	C	intronic;ENSGALG00000005319;.;.	not_cpg_island	1.0;0;12	1;1;0
11	12363954	C	T	C	intronic;ENSGALG00000005319;.;.	not_cpg_island	1.0;0;11	1;1;0
11	12363980	G	A	G	intronic;ENSGALG00000005319;.;.	not_cpg_island	1.0;0;12	1;1;0
11	12363992	A	T	A	intronic;ENSGALG00000005319;.;.	not_cpg_island	1.0;0;11	1;1;0
11	12364057	G	C	G	intronic;ENSGALG00000005319;.;.	not_cpg_island	1.0;0;12	1;1;0
11	12364085	C	T	C	intronic;ENSGALG00000005319;.;.	not_cpg_island	1.0;0;16	1;1;0
11	12364122	A	C	A	intronic;ENSGALG00000005319;.;.	not_cpg_island	1.0;0;12	1;1;0
11	12364234	A	G	A	intronic;ENSGALG00000005319;.;.	not_cpg_island	1.0;0;11	1;1;0
11	12364236	G	A	G	intronic;ENSGALG00000005319;.;.	not_cpg_island	1.0;0;11	1;1;0
11	12364237	A	G	A	intronic;ENSGALG00000005319;.;.	not_cpg_island	1.0;0;11	1;1;0
11	12364244	G	A	G	intronic;ENSGALG00000005319;.;.	not_cpg_island	1.0;0;12	1;1;0
11	12364302	G	T	G	intronic;ENSGALG00000005319;.;.	not_cpg_island	1.0;0;13	1;1;0
11	12364316	C	A	C	intronic;ENSGALG00000005319;.;.	not_cpg_island	1.0;0;13	1;1;0
11	12364371	C	T	C	intronic;ENSGALG00000005319;.;.	not_cpg_island	1.0;0;14	1;1;0
11	12364378	A	G	A	intronic;ENSGALG00000005319;.;.	not_cpg_island	1.0;0;13	1;1;0
11	12364575	A	G	A	intronic;ENSGALG00000005319;.;.	not_cpg_island	1.0;0;11	1;1;0
11	12364579	G	A	G	intronic;ENSGALG00000005319;.;.	not_cpg_island	1.0;0;11	1;1;0
11	12364758	A	G	A	intronic;ENSGALG00000005319;.;.	not_cpg_island	1.0;0;12	1;1;0
11	12364778	G	A	G	intronic;ENSGALG00000005319;.;.	not_cpg_island	1.0;0;16	1;1;0
11	12364821	C	G	C	intronic;ENSGALG00000005319;.;.	not_cpg_island	1.0;0;23	1;1;0
11	12365019	C	G	C	intronic;ENSGALG00000005319;.;.	not_cpg_island	1.0;0;14	1;1;0
11	12365403	A	C	A	intronic;ENSGALG00000005319;.;.	not_cpg_island	1.0;0;6	1;1;0
11	12365419	C	G	C	intronic;ENSGALG00000005319;.;.	not_cpg_island	1.0;0;7	1;1;0
11	12365516	C	T	C	intronic;ENSGALG00000005319;.;.	not_cpg_island	1.0;0;10	1;1;0
11	12365810	T	T	C	intronic;ENSGALG00000005319;.;.	not_cpg_island	1;1;0	1.0;0;15
11	12365822	A	C	A	intronic;ENSGALG00000005319;.;.	not_cpg_island	1.0;0;12	1;1;0
11	12365899	A	G	A	intronic;ENSGALG00000005319;.;.	not_cpg_island	1.0;0;14	1;1;0
11	12366027	A	G	A	intronic;ENSGALG00000005319;.;.	not_cpg_island	1.0;0;3	1;1;0
11	12367156	T	C	T	intronic;ENSGALG00000005319;.;.	not_cpg_island	1.0;0;13	1;1;0
11	12367417	A	G	A	intronic;ENSGALG00000005319;.;.	not_cpg_island	0.833333333333;1;5	1;1;0
11	12368134	C	G	C	intronic;ENSGALG00000005319;.;.	not_cpg_island	1.0;0;7	1;1;0
11	12368345	T	T	C	intronic;ENSGALG00000005319;.;.	not_cpg_island	1;1;0	1.0;0;17
11	12368476	G	G	T	intronic;ENSGALG00000005319;.;.	not_cpg_island	1;1;0	1.0;0;13
11	12369145	T	T	C	intronic;ENSGALG00000005319;.;.	not_cpg_island	1;1;0	1.0;0;13
11	12369339	G	A	G	intronic;ENSGALG00000005319;.;.	not_cpg_island	1.0;0;11	1;1;0
11	12369472	T	C	T	intronic;ENSGALG00000005319;.;.	not_cpg_island	1.0;0;15	1;1;0
11	12369525	T	G	T	intronic;ENSGALG00000005319;.;.	not_cpg_island	1.0;0;14	1;1;0
11	12369653	C	T	C	intronic;ENSGALG00000005319;.;.	not_cpg_island	1.0;0;7	1;1;0
11	12370251	G	A	G	intronic;ENSGALG00000005319;.;.	not_cpg_island	1.0;0;9	1;1;0
11	12370374	T	G	T	intronic;ENSGALG00000005319;.;.	not_cpg_island	1.0;0;8	1;1;0
11	12370578	A	C	A	intronic;ENSGALG00000005319;.;.	not_cpg_island	1.0;0;3	1;1;0
11	12370611	A	G	A	intronic;ENSGALG00000005319;.;.	not_cpg_island	1.0;0;6	1;1;0
11	12370702	C	T	C	intronic;ENSGALG00000005319;.;.	not_cpg_island	1.0;0;11	1;1;0
11	12370740	A	C	A	intronic;ENSGALG00000005319;.;.	not_cpg_island	1.0;0;11	1;1;0
11	12370779	C	G	C	intronic;ENSGALG00000005319;.;.	not_cpg_island	1.0;0;9	1;1;0
11	12371240	G	A	G	intronic;ENSGALG00000005319;.;.	not_cpg_island	1.0;0;8	1;1;0
11	12371270	G	A	G	intronic;ENSGALG00000005319;.;.	not_cpg_island	1.0;0;9	1;1;0
11	12371685	A	C	A	intronic;ENSGALG00000005319;.;.	not_cpg_island	1.0;0;16	1;1;0
11	12371836	G	G	A	intronic;ENSGALG00000005319;.;.	not_cpg_island	1;1;0	1.0;0;6
11	12371847	G	A	G	intronic;ENSGALG00000005319;.;.	not_cpg_island	1.0;0;16	1;1;0
11	12371945	C	T	C	intronic;ENSGALG00000005319;.;.	not_cpg_island	1.0;0;15	1;1;0
11	12371975	A	G	A	intronic;ENSGALG00000005319;.;.	not_cpg_island	1.0;0;16	1;1;0
11	12372004	G	T	G	intronic;ENSGALG00000005319;.;.	not_cpg_island	1.0;0;10	1;1;0
11	12373182	A	A	G	intronic;ENSGALG00000005319;.;.	not_cpg_island	1;1;0	1.0;0;8
11	12373520	T	C	T	intronic;ENSGALG00000005319;.;.	not_cpg_island	1.0;0;9	1;1;0
11	12376074	G	G	C	intronic;ENSGALG00000005319;.;.	not_cpg_island	1;1;0	1.0;0;19
11	12377575	A	T	A	intronic;ENSGALG00000005319;.;.	not_cpg_island	1.0;0;14	1;1;0
11	12378572	C	T	C	intronic;ENSGALG00000005319;.;.	not_cpg_island	1.0;0;16	1;1;0
11	12378645	C	C	T	intronic;ENSGALG00000005319;.;.	not_cpg_island	1;1;0	1.0;0;14
11	12378793	G	T	G	intronic;ENSGALG00000005319;.;.	not_cpg_island	1.0;0;14	1;1;0
11	12378907	A	A	G	intronic;ENSGALG00000005319;.;.	not_cpg_island	1;1;0	1.0;0;16
11	12379166	A	G	A	intronic;ENSGALG00000005319;.;.	not_cpg_island	1.0;0;13	1;1;0
11	12379572	C	T	C	intronic;ENSGALG00000005319;.;.	not_cpg_island	1.0;0;9	1;1;0
11	12379769	G	G	A	intronic;ENSGALG00000005319;.;.	not_cpg_island	1;1;0	1.0;0;10
11	12379776	G	A	G	intronic;ENSGALG00000005319;.;.	not_cpg_island	1.0;0;6	1;1;0
11	12379852	A	A	G	intronic;ENSGALG00000005319;.;.	not_cpg_island	1;1;0	1.0;0;7
11	12379872	C	T	C	intronic;ENSGALG00000005319;.;.	not_cpg_island	1.0;0;7	1;1;0
11	12380056	A	A	C	intronic;ENSGALG00000005319;.;.	not_cpg_island	1;1;0	1.0;0;15
11	12380232	G	C	G	intronic;ENSGALG00000005319;.;.	not_cpg_island	1.0;0;12	1;1;0
11	12380814	C	C	G	intronic;ENSGALG00000005319;.;.	not_cpg_island	1;1;0	1.0;0;16
11	12381143	A	A	G	intronic;ENSGALG00000005319;.;.	not_cpg_island	1;1;0	1.0;0;15
11	12381288	C	C	T	intronic;ENSGALG00000005319;.;.	not_cpg_island	1;1;0	1.0;0;9
11	12382158	A	A	G	intronic;ENSGALG00000005319;.;.	not_cpg_island	1;1;0	1.0;0;7
11	12382208	T	C	T	intronic;ENSGALG00000005319;.;.	not_cpg_island	1.0;0;4	1;1;0
11	12382223	A	A	G	intronic;ENSGALG00000005319;.;.	not_cpg_island	1;1;0	1.0;0;8
11	12382232	T	A	T	intronic;ENSGALG00000005319;.;.	not_cpg_island	1.0;0;4	1;1;0
11	12382283	C	G	C	intronic;ENSGALG00000005319;.;.	not_cpg_island	1.0;0;6	1;1;0
11	12382299	C	T	C	intronic;ENSGALG00000005319;.;.	not_cpg_island	1.0;0;7	1;1;0
11	12382586	T	C	T	intronic;ENSGALG00000005319;.;.	not_cpg_island	1.0;0;15	1;1;0
11	12382664	C	T	C	intronic;ENSGALG00000005319;.;.	not_cpg_island	1.0;0;8	1;1;0
11	12382671	A	G	A	intronic;ENSGALG00000005319;.;.	not_cpg_island	1.0;0;8	1;1;0
11	12382783	A	G	A	intronic;ENSGALG00000005319;.;.	not_cpg_island	1.0;0;15	1;1;0
11	12382798	T	A	T	intronic;ENSGALG00000005319;.;.	not_cpg_island	1.0;0;11	1;1;0
11	12382978	A	G	A	intronic;ENSGALG00000005319;.;.	not_cpg_island	1.0;0;7	1;1;0
11	12382993	A	G	A	intronic;ENSGALG00000005319;.;.	not_cpg_island	1.0;0;5	1;1;0
11	12383005	A	A	G	intronic;ENSGALG00000005319;.;.	not_cpg_island	1;1;0	1.0;0;15
11	12383113	G	T	G	intronic;ENSGALG00000005319;.;.	not_cpg_island	1.0;0;4	1;1;0
11	12383239	T	T	C	intronic;ENSGALG00000005319;.;.	not_cpg_island	1;1;0	1.0;0;10
11	12383316	G	A	G	intronic;ENSGALG00000005319;.;.	not_cpg_island	1.0;0;8	1;1;0
11	12383766	A	C	A	intronic;ENSGALG00000005319;.;.	not_cpg_island	1.0;0;10	1;1;0
11	12383770	G	G	C	intronic;ENSGALG00000005319;.;.	not_cpg_island	1;1;0	1.0;0;12
11	12383828	A	G	A	intronic;ENSGALG00000005319;.;.	not_cpg_island	1.0;0;14	1;1;0
11	12384137	A	A	G	intronic;ENSGALG00000005319;.;.	not_cpg_island	1;1;0	1.0;0;20
11	12384141	C	C	A	intronic;ENSGALG00000005319;.;.	not_cpg_island	1;1;0	1.0;0;20
11	12384363	G	T	G	intronic;ENSGALG00000005319;.;.	not_cpg_island	1.0;0;11	1;1;0
11	12384563	C	C	A	intronic;ENSGALG00000005319;.;.	not_cpg_island	1;1;0	1.0;0;14
11	12384570	A	A	T	intronic;ENSGALG00000005319;.;.	not_cpg_island	1;1;0	1.0;0;14
11	12384618	C	C	T	intronic;ENSGALG00000005319;.;.	not_cpg_island	1;1;0	1.0;0;12
11	12384655	A	A	G	intronic;ENSGALG00000005319;.;.	not_cpg_island	1;1;0	1.0;0;14
11	12384714	C	C	G	intronic;ENSGALG00000005319;.;.	not_cpg_island	1;1;0	1.0;0;17
11	12384769	C	C	G	intronic;ENSGALG00000005319;.;.	not_cpg_island	1;1;0	1.0;0;9
11	12384823	T	C	T	intronic;ENSGALG00000005319;.;.	not_cpg_island	1.0;0;18	1;1;0
11	12384824	T	T	C	intronic;ENSGALG00000005319;.;.	not_cpg_island	1;1;0	1.0;0;13
11	12384924	T	T	G	intronic;ENSGALG00000005319;.;.	not_cpg_island	1;1;0	0.941176470588;1;16
11	12384958	A	A	G	intronic;ENSGALG00000005319;.;.	not_cpg_island	1;1;0	0.941176470588;1;16
11	12385013	C	C	T	intronic;ENSGALG00000005319;.;.	not_cpg_island	1;1;0	0.888888888889;1;8
11	12385079	C	C	A	intronic;ENSGALG00000005319;.;.	not_cpg_island	1;1;0	1.0;0;16
11	12385181	A	A	G	intronic;ENSGALG00000005319;.;.	not_cpg_island	1;1;0	1.0;0;12
11	12385223	G	G	A	intronic;ENSGALG00000005319;.;.	not_cpg_island	1;1;0	1.0;0;11
11	12385253	C	C	G	intronic;ENSGALG00000005319;.;.	not_cpg_island	1;1;0	1.0;0;12
11	12385294	T	T	C	intronic;ENSGALG00000005319;.;.	not_cpg_island	1;1;0	1.0;0;11
11	12385375	A	A	G	intronic;ENSGALG00000005319;.;.	not_cpg_island	1;1;0	1.0;0;8
11	12385542	A	A	G	intronic;ENSGALG00000005319;.;.	not_cpg_island	1;1;0	1.0;0;8
11	12385551	C	C	G	intronic;ENSGALG00000005319;.;.	not_cpg_island	1;1;0	1.0;0;6
11	12386074	G	G	T	intronic;ENSGALG00000005319;.;.	not_cpg_island	1;1;0	1.0;0;17
11	12386254	C	C	A	intronic;ENSGALG00000005319;.;.	not_cpg_island	1;1;0	1.0;0;16
11	12386473	C	C	T	intronic;ENSGALG00000005319;.;.	not_cpg_island	1;1;0	1.0;0;14
11	12386753	G	G	A	intronic;ENSGALG00000005319;.;.	not_cpg_island	1;1;0	1.0;0;10
11	12387051	G	G	A	intronic;ENSGALG00000005319;.;.	not_cpg_island	1;1;0	1.0;0;13
11	12387321	T	T	A	intronic;ENSGALG00000005319;.;.	not_cpg_island	1;1;0	1.0;0;12
11	12387407	C	C	A	intronic;ENSGALG00000005319;.;.	not_cpg_island	1;1;0	1.0;0;20
11	12388561	A	A	G	intronic;ENSGALG00000005319;.;.	not_cpg_island	1;1;0	1.0;0;9
11	12388628	T	A	T	intronic;ENSGALG00000005319;.;.	not_cpg_island	1.0;0;10	1;1;0
11	12388733	A	A	G	intronic;ENSGALG00000005319;.;.	not_cpg_island	1;1;0	1.0;0;15
11	12388825	A	G	A	intronic;ENSGALG00000005319;.;.	not_cpg_island	1.0;0;5	1;1;0
11	12388909	A	G	A	intronic;ENSGALG00000005319;.;.	not_cpg_island	1.0;0;9	1;1;0
11	12389184	T	T	G	intronic;ENSGALG00000005319;.;.	not_cpg_island	1;1;0	1.0;0;12
11	12389509	A	T	A	intronic;ENSGALG00000005319;.;.	not_cpg_island	1.0;0;13	1;1;0
11	12389730	G	G	T	intronic;ENSGALG00000005319;.;.	not_cpg_island	1;1;0	1.0;0;8
11	12389737	T	T	C	intronic;ENSGALG00000005319;.;.	not_cpg_island	1;1;0	1.0;0;11
11	12389936	A	A	G	intronic;ENSGALG00000005319;.;.	not_cpg_island	1;1;0	1.0;0;16
11	12389942	T	A	T	intronic;ENSGALG00000005319;.;.	not_cpg_island	1.0;0;9	1;1;0
11	12390139	T	T	A	intronic;ENSGALG00000005319;.;.	not_cpg_island	1;1;0	1.0;0;11
11	12390499	T	T	A	intronic;ENSGALG00000005319;.;.	not_cpg_island	1;1;0	1.0;0;7
11	12390536	C	T	C	intronic;ENSGALG00000005319;.;.	not_cpg_island	1.0;0;8	1;1;0
11	12390577	G	G	A	intronic;ENSGALG00000005319;.;.	not_cpg_island	1;1;0	1.0;0;13
11	12390590	A	A	G	intronic;ENSGALG00000005319;.;.	not_cpg_island	1;1;0	1.0;0;12
11	12390679	G	G	A	intronic;ENSGALG00000005319;.;.	not_cpg_island	1;1;0	1.0;0;13
11	12390798	C	T	C	intronic;ENSGALG00000005319;.;.	not_cpg_island	1.0;0;3	1;1;0
11	12391129	A	G	A	intronic;ENSGALG00000005319;.;.	not_cpg_island	1.0;0;9	1;1;0
11	12391209	G	G	A	intronic;ENSGALG00000005319;.;.	not_cpg_island	1;1;0	1.0;0;16
11	12391284	A	G	A	intronic;ENSGALG00000005319;.;.	not_cpg_island	1.0;0;6	1;1;0
11	12391357	G	A	G	intronic;ENSGALG00000005319;.;.	not_cpg_island	1.0;0;6	1;1;0
11	12391816	C	C	G	intronic;ENSGALG00000005319;.;.	not_cpg_island	1;1;0	1.0;0;15
11	12391893	T	T	C	intronic;ENSGALG00000005319;.;.	not_cpg_island	1;1;0	1.0;0;14
11	12392029	T	T	C	intronic;ENSGALG00000005319;.;.	not_cpg_island	1;1;0	1.0;0;15
11	12392054	G	G	A	intronic;ENSGALG00000005319;.;.	not_cpg_island	1;1;0	1.0;0;13
11	12393462	C	C	A	intronic;ENSGALG00000005319;.;.	not_cpg_island	1;1;0	1.0;0;12
11	12393643	C	C	T	intronic;ENSGALG00000005319;.;.	not_cpg_island	1;1;0	1.0;0;10
11	12393829	C	C	T	intronic;ENSGALG00000005319;.;.	not_cpg_island	1;1;0	1.0;0;8
11	12394065	C	C	T	intronic;ENSGALG00000005319;.;.	not_cpg_island	1;1;0	1.0;0;6
11	12394474	T	T	C	intronic;ENSGALG00000005319;.;.	not_cpg_island	1;1;0	1.0;0;6
11	12394482	A	A	C	intronic;ENSGALG00000005319;.;.	not_cpg_island	1;1;0	1.0;0;6
11	12395032	G	A	G	intronic;ENSGALG00000005319;.;.	not_cpg_island	1.0;0;8	1;1;0
11	12395441	A	A	G	intronic;ENSGALG00000005319;.;.	not_cpg_island	1;1;0	1.0;0;9
11	12395532	C	C	A	intronic;ENSGALG00000005319;.;.	not_cpg_island	1;1;0	1.0;0;13
11	12395544	C	T	C	intronic;ENSGALG00000005319;.;.	not_cpg_island	1.0;0;7	1;1;0
11	12395564	G	G	A	intronic;ENSGALG00000005319;.;.	not_cpg_island	1;1;0	1.0;0;10
11	12395900	A	A	G	intronic;ENSGALG00000005319;.;.	not_cpg_island	1;1;0	1.0;0;13
11	12396234	T	T	C	intronic;ENSGALG00000005319;.;.	not_cpg_island	1;1;0	1.0;0;11
11	12396283	C	C	T	intronic;ENSGALG00000005319;.;.	not_cpg_island	1;1;0	1.0;0;6
11	12396509	T	T	C	intronic;ENSGALG00000005319;.;.	not_cpg_island	1;1;0	1.0;0;9
11	12397002	T	T	C	intronic;ENSGALG00000005319;.;.	not_cpg_island	1;1;0	1.0;0;14
11	12397025	G	A	G	intronic;ENSGALG00000005319;.;.	not_cpg_island	1.0;0;10	1;1;0
11	12397043	T	T	G	intronic;ENSGALG00000005319;.;.	not_cpg_island	1;1;0	1.0;0;15
11	12399429	G	T	G	intronic;ENSGALG00000005319;.;.	not_cpg_island	1.0;0;6	1;1;0
11	12399507	G	G	C	intronic;ENSGALG00000005319;.;.	not_cpg_island	1;1;0	1.0;0;10
11	12399642	A	A	G	intronic;ENSGALG00000005319;.;.	not_cpg_island	1;1;0	1.0;0;6
11	12399773	T	T	A	intronic;ENSGALG00000005319;.;.	not_cpg_island	1;1;0	1.0;0;9
11	12400288	T	C	T	intronic;ENSGALG00000005319;.;.	not_cpg_island	1.0;0;7	1;1;0
11	12400393	G	A	G	intronic;ENSGALG00000005319;.;.	not_cpg_island	1.0;0;3	1;1;0
11	12400455	G	G	A	intronic;ENSGALG00000005319;.;.	not_cpg_island	1;1;0	1.0;0;4
11	12400615	G	A	G	intronic;ENSGALG00000005319;.;.	not_cpg_island	1.0;0;6	1;1;0
11	12400769	C	C	T	intronic;ENSGALG00000005319;.;.	not_cpg_island	1;1;0	1.0;0;9
11	12400841	G	A	G	intronic;ENSGALG00000005319;.;.	not_cpg_island	1.0;0;7	1;1;0
11	12400851	T	C	T	intronic;ENSGALG00000005319;.;.	not_cpg_island	1.0;0;6	1;1;0
11	12400856	A	C	A	intronic;ENSGALG00000005319;.;.	not_cpg_island	1.0;0;5	1;1;0
11	12400879	C	T	C	intronic;ENSGALG00000005319;.;.	not_cpg_island	1.0;0;6	1;1;0
11	12400880	A	A	G	intronic;ENSGALG00000005319;.;.	not_cpg_island	1;1;0	1.0;0;7
11	12401056	A	T	A	intronic;ENSGALG00000005319;.;.	not_cpg_island	1.0;0;10	1;1;0
11	12401143	C	A	C	intronic;ENSGALG00000005319;.;.	not_cpg_island	1.0;0;13	1;1;0
11	12401220	G	G	A	intronic;ENSGALG00000005319;.;.	not_cpg_island	1;1;0	1.0;0;13
11	12401252	A	T	A	intronic;ENSGALG00000005319;.;.	not_cpg_island	1.0;0;10	1;1;0
11	12401311	A	G	A	intronic;ENSGALG00000005319;.;.	not_cpg_island	1.0;0;12	1;1;0
11	12401327	G	A	G	intronic;ENSGALG00000005319;.;.	not_cpg_island	1.0;0;17	1;1;0
11	12401428	G	C	G	intronic;ENSGALG00000005319;.;.	not_cpg_island	1.0;0;11	1;1;0
11	12401746	G	G	T	intronic;ENSGALG00000005319;.;.	not_cpg_island	1;1;0	1.0;0;8
11	12401775	T	C	T	intronic;ENSGALG00000005319;.;.	not_cpg_island	1.0;0;16	1;1;0
11	12401881	T	T	G	intronic;ENSGALG00000005319;.;.	not_cpg_island	1;1;0	1.0;0;19
11	12402191	T	T	G	intronic;ENSGALG00000005319;.;.	not_cpg_island	1;1;0	1.0;0;8
11	12402667	G	G	A	intronic;ENSGALG00000005319;.;.	not_cpg_island	1;1;0	1.0;0;10
11	12402873	C	G	C	intronic;ENSGALG00000005319;.;.	not_cpg_island	1.0;0;13	1;1;0
11	12402981	A	A	T	intronic;ENSGALG00000005319;.;.	not_cpg_island	1;1;0	1.0;0;7
11	12403077	G	G	A	intronic;ENSGALG00000005319;.;.	not_cpg_island	1;1;0	1.0;0;14
11	12403244	A	T	A	intronic;ENSGALG00000005319;.;.	not_cpg_island	1.0;0;10	1;1;0
11	12403394	C	C	T	intronic;ENSGALG00000005319;.;.	not_cpg_island	1;1;0	1.0;0;5
11	12403851	T	T	A	intronic;ENSGALG00000005319;.;.	not_cpg_island	1;1;0	1.0;0;5
11	12404047	C	T	C	intronic;ENSGALG00000005319;.;.	not_cpg_island	1.0;0;10	1;1;0
11	12404126	A	T	A	intronic;ENSGALG00000005319;.;.	not_cpg_island	1.0;0;11	1;1;0
11	12404642	C	T	C	intronic;ENSGALG00000005319;.;.	not_cpg_island	1.0;0;8	1;1;0
11	12404672	C	T	C	intronic;ENSGALG00000005319;.;.	not_cpg_island	1.0;0;8	1;1;0
11	12404679	G	A	G	intronic;ENSGALG00000005319;.;.	not_cpg_island	1.0;0;8	1;1;0
11	12405481	T	T	C	intronic;ENSGALG00000005319;.;.	not_cpg_island	1;1;0	1.0;0;9
11	12405907	C	C	A	intronic;ENSGALG00000005319;.;.	not_cpg_island	1;1;0	1.0;0;12
11	12406708	T	T	C	intronic;ENSGALG00000005319;.;.	not_cpg_island	1;1;0	1.0;0;7
11	12411341	A	C	A	intronic;ENSGALG00000005319;.;.	not_cpg_island	1.0;0;7	1;1;0
11	12416129	A	G	A	intronic;ENSGALG00000005319;.;.	not_cpg_island	1.0;0;8	1;1;0
11	12416737	T	T	C	intronic;ENSGALG00000005319;.;.	not_cpg_island	1;1;0	1.0;0;16
11	12417217	C	G	C	intronic;ENSGALG00000005319;.;.	not_cpg_island	1.0;0;7	1;1;0
11	12417645	A	T	A	intronic;ENSGALG00000005319;.;.	not_cpg_island	1.0;0;12	1;1;0
11	12418273	C	T	C	intronic;ENSGALG00000005319;.;.	not_cpg_island	1.0;0;5	1;1;0
11	12418715	G	G	C	intronic;ENSGALG00000005319;.;.	not_cpg_island	1;1;0	1.0;0;6
11	12418784	C	C	T	intronic;ENSGALG00000005319;.;.	not_cpg_island	1;1;0	1.0;0;8
11	12418813	T	T	C	intronic;ENSGALG00000005319;.;.	not_cpg_island	1;1;0	1.0;0;6
11	12418870	C	T	C	intronic;ENSGALG00000005319;.;.	not_cpg_island	1.0;0;11	1;1;0
11	12418871	A	A	T	intronic;ENSGALG00000005319;.;.	not_cpg_island	1;1;0	1.0;0;11
11	12418948	G	G	A	intronic;ENSGALG00000005319;.;.	not_cpg_island	1;1;0	1.0;0;16
11	12419019	T	T	C	intronic;ENSGALG00000005319;.;.	not_cpg_island	1;1;0	1.0;0;10
11	12419128	G	G	C	intronic;ENSGALG00000005319;.;.	not_cpg_island	1;1;0	1.0;0;8
11	12419282	A	A	T	intronic;ENSGALG00000005319;.;.	not_cpg_island	1;1;0	1.0;0;10
14	12199941	A	G	A	intronic;ENSGALG00000007480,ENSGALG00000027391;.;.	not_cpg_island	0.5;4;4	1;1;0
14	12199941	A	G	A	intronic;ENSGALG00000007480,ENSGALG00000027391;.;.	not_cpg_island	0.5;4;4	1;1;0
14	12200003	C	T	C	intronic;ENSGALG00000007480,ENSGALG00000027391;.;.	not_cpg_island	0.3;7;3	1;1;0
14	12200003	C	T	C	intronic;ENSGALG00000007480,ENSGALG00000027391;.;.	not_cpg_island	0.3;7;3	1;1;0
14	12200368	A	G	A	intronic;ENSGALG00000007480,ENSGALG00000027391;.;.	not_cpg_island	0.3125;11;5	1;1;0
14	12200368	A	G	A	intronic;ENSGALG00000007480,ENSGALG00000027391;.;.	not_cpg_island	0.3125;11;5	1;1;0
14	12200383	T	T	C	intronic;ENSGALG00000007480,ENSGALG00000027391;.;.	not_cpg_island	1;1;0	1.0;0;14
14	12200383	T	T	C	intronic;ENSGALG00000007480,ENSGALG00000027391;.;.	not_cpg_island	1;1;0	1.0;0;14
14	12200469	C	T	C	intronic;ENSGALG00000007480,ENSGALG00000027391;.;.	not_cpg_island	0.666666666667;2;4	1;1;0
14	12200469	C	T	C	intronic;ENSGALG00000007480,ENSGALG00000027391;.;.	not_cpg_island	0.666666666667;2;4	1;1;0
14	12201104	G	A	G	intronic;ENSGALG00000007480,ENSGALG00000027391;.;.	not_cpg_island	0.5;5;5	1;1;0
14	12201104	G	A	G	intronic;ENSGALG00000007480,ENSGALG00000027391;.;.	not_cpg_island	0.5;5;5	1;1;0
14	12201175	C	T	C	intronic;ENSGALG00000007480,ENSGALG00000027391;.;.	not_cpg_island	0.666666666667;3;6	1;1;0
14	12201175	C	T	C	intronic;ENSGALG00000007480,ENSGALG00000027391;.;.	not_cpg_island	0.666666666667;3;6	1;1;0
14	12201288	G	A	G	intronic;ENSGALG00000007480,ENSGALG00000027391;.;.	not_cpg_island	0.538461538462;6;7	1;1;0
14	12201288	G	A	G	intronic;ENSGALG00000007480,ENSGALG00000027391;.;.	not_cpg_island	0.538461538462;6;7	1;1;0
14	12201402	C	T	C	intronic;ENSGALG00000007480,ENSGALG00000027391;.;.	not_cpg_island	0.727272727273;3;8	1;1;0
14	12201402	C	T	C	intronic;ENSGALG00000007480,ENSGALG00000027391;.;.	not_cpg_island	0.727272727273;3;8	1;1;0
14	12201434	C	T	C	intronic;ENSGALG00000007480,ENSGALG00000027391;.;.	not_cpg_island	0.75;3;9	1;1;0
14	12201434	C	T	C	intronic;ENSGALG00000007480,ENSGALG00000027391;.;.	not_cpg_island	0.75;3;9	1;1;0
14	12201605	C	T	C	intronic;ENSGALG00000007480,ENSGALG00000027391;.;.	not_cpg_island	0.5;3;3	1;1;0
14	12201605	C	T	C	intronic;ENSGALG00000007480,ENSGALG00000027391;.;.	not_cpg_island	0.5;3;3	1;1;0
14	12201635	G	G	T	intronic;ENSGALG00000007480,ENSGALG00000027391;.;.	not_cpg_island	1;1;0	1.0;0;10
14	12201635	G	G	T	intronic;ENSGALG00000007480,ENSGALG00000027391;.;.	not_cpg_island	1;1;0	1.0;0;10
14	12201774	G	A	G	intronic;ENSGALG00000007480,ENSGALG00000027391;.;.	not_cpg_island	0.5;4;4	1;1;0
14	12201774	G	A	G	intronic;ENSGALG00000007480,ENSGALG00000027391;.;.	not_cpg_island	0.5;4;4	1;1;0
14	12201791	A	G	A	intronic;ENSGALG00000007480,ENSGALG00000027391;.;.	not_cpg_island	0.5;3;3	1;1;0
14	12201791	A	G	A	intronic;ENSGALG00000007480,ENSGALG00000027391;.;.	not_cpg_island	0.5;3;3	1;1;0
14	12201913	G	A	G	intronic;ENSGALG00000007480,ENSGALG00000027391;.;.	not_cpg_island	0.428571428571;4;3	1;1;0
14	12201913	G	A	G	intronic;ENSGALG00000007480,ENSGALG00000027391;.;.	not_cpg_island	0.428571428571;4;3	1;1;0
14	12203664	A	G	A	intronic;ENSGALG00000007480,ENSGALG00000027391;.;.	not_cpg_island	0.571428571429;3;4	1;1;0
14	12203664	A	G	A	intronic;ENSGALG00000007480,ENSGALG00000027391;.;.	not_cpg_island	0.571428571429;3;4	1;1;0
14	12204019	A	G	A	intronic;ENSGALG00000007480,ENSGALG00000027391;.;.	not_cpg_island	0.5;5;5	1;1;0
14	12204019	A	G	A	intronic;ENSGALG00000007480,ENSGALG00000027391;.;.	not_cpg_island	0.5;5;5	1;1;0
14	12204378	C	T	C	intronic;ENSGALG00000007480,ENSGALG00000027391;.;.	not_cpg_island	0.333333333333;4;2	1;1;0
14	12204378	C	T	C	intronic;ENSGALG00000007480,ENSGALG00000027391;.;.	not_cpg_island	0.333333333333;4;2	1;1;0
14	12204412	T	A	T	intronic;ENSGALG00000007480,ENSGALG00000027391;.;.	not_cpg_island	0.375;5;3	1;1;0
14	12204412	T	A	T	intronic;ENSGALG00000007480,ENSGALG00000027391;.;.	not_cpg_island	0.375;5;3	1;1;0
14	12204491	A	G	A	intronic;ENSGALG00000007480,ENSGALG00000027391;.;.	not_cpg_island	0.4;3;2	1;1;0
14	12204491	A	G	A	intronic;ENSGALG00000007480,ENSGALG00000027391;.;.	not_cpg_island	0.4;3;2	1;1;0
14	12204818	A	G	A	intronic;ENSGALG00000007480,ENSGALG00000027391;.;.	not_cpg_island	0.4;3;2	1;1;0
14	12204818	A	G	A	intronic;ENSGALG00000007480,ENSGALG00000027391;.;.	not_cpg_island	0.4;3;2	1;1;0
14	12204982	T	T	C	intronic;ENSGALG00000007480,ENSGALG00000027391;.;.	not_cpg_island	1;1;0	1.0;0;5
14	12204982	T	T	C	intronic;ENSGALG00000007480,ENSGALG00000027391;.;.	not_cpg_island	1;1;0	1.0;0;5
14	12206424	T	T	G	intronic;ENSGALG00000007480,ENSGALG00000027391;.;.	not_cpg_island	1;1;0	1.0;0;8
14	12206424	T	T	G	intronic;ENSGALG00000007480,ENSGALG00000027391;.;.	not_cpg_island	1;1;0	1.0;0;8
14	12206463	G	G	A	intronic;ENSGALG00000007480,ENSGALG00000027391;.;.	not_cpg_island	1;1;0	1.0;0;13
14	12206463	G	G	A	intronic;ENSGALG00000007480,ENSGALG00000027391;.;.	not_cpg_island	1;1;0	1.0;0;13
14	12206748	A	C	A	intronic;ENSGALG00000007480,ENSGALG00000027391;.;.	not_cpg_island	1.0;0;7	1;1;0
14	12206748	A	C	A	intronic;ENSGALG00000007480,ENSGALG00000027391;.;.	not_cpg_island	1.0;0;7	1;1;0
14	12206920	A	A	C	intronic;ENSGALG00000007480,ENSGALG00000027391;.;.	not_cpg_island	1;1;0	1.0;0;18
14	12206920	A	A	C	intronic;ENSGALG00000007480,ENSGALG00000027391;.;.	not_cpg_island	1;1;0	1.0;0;18
14	12206930	G	G	A	intronic;ENSGALG00000007480,ENSGALG00000027391;.;.	not_cpg_island	1;1;0	1.0;0;17
14	12206930	G	G	A	intronic;ENSGALG00000007480,ENSGALG00000027391;.;.	not_cpg_island	1;1;0	1.0;0;17
14	12207034	C	C	A	intronic;ENSGALG00000007480,ENSGALG00000027391;.;.	not_cpg_island	1;1;0	1.0;0;12
14	12207034	C	C	A	intronic;ENSGALG00000007480,ENSGALG00000027391;.;.	not_cpg_island	1;1;0	1.0;0;12
14	12207277	G	A	G	intronic;ENSGALG00000007480,ENSGALG00000027391;.;.	not_cpg_island	1.0;0;8	1;1;0
14	12207277	G	A	G	intronic;ENSGALG00000007480,ENSGALG00000027391;.;.	not_cpg_island	1.0;0;8	1;1;0
14	12207438	C	T	C	intronic;ENSGALG00000007480,ENSGALG00000027391;.;.	not_cpg_island	0.888888888889;1;8	1;1;0
14	12207438	C	T	C	intronic;ENSGALG00000007480,ENSGALG00000027391;.;.	not_cpg_island	0.888888888889;1;8	1;1;0
14	12207470	A	A	G	intronic;ENSGALG00000007480,ENSGALG00000027391;.;.	not_cpg_island	1;1;0	1.0;0;16
14	12207470	A	A	G	intronic;ENSGALG00000007480,ENSGALG00000027391;.;.	not_cpg_island	1;1;0	1.0;0;16
14	12207537	A	T	A	intronic;ENSGALG00000007480,ENSGALG00000027391;.;.	not_cpg_island	0.8;1;4	1;1;0
14	12207537	A	T	A	intronic;ENSGALG00000007480,ENSGALG00000027391;.;.	not_cpg_island	0.8;1;4	1;1;0
14	12207553	C	C	T	intronic;ENSGALG00000007480,ENSGALG00000027391;.;.	not_cpg_island	1;1;0	1.0;0;22
14	12207553	C	C	T	intronic;ENSGALG00000007480,ENSGALG00000027391;.;.	not_cpg_island	1;1;0	1.0;0;22
14	12207576	C	T	C	intronic;ENSGALG00000007480,ENSGALG00000027391;.;.	not_cpg_island	0.666666666667;2;4	1;1;0
14	12207576	C	T	C	intronic;ENSGALG00000007480,ENSGALG00000027391;.;.	not_cpg_island	0.666666666667;2;4	1;1;0
14	12207682	A	G	A	intronic;ENSGALG00000007480,ENSGALG00000027391;.;.	not_cpg_island	1.0;0;2	1;1;0
14	12207682	A	G	A	intronic;ENSGALG00000007480,ENSGALG00000027391;.;.	not_cpg_island	1.0;0;2	1;1;0
14	12208050	G	G	A	intronic;ENSGALG00000007480,ENSGALG00000027391;.;.	not_cpg_island	1;1;0	1.0;0;5
14	12208050	G	G	A	intronic;ENSGALG00000007480,ENSGALG00000027391;.;.	not_cpg_island	1;1;0	1.0;0;5
14	12208075	C	T	C	intronic;ENSGALG00000007480,ENSGALG00000027391;.;.	not_cpg_island	0.666666666667;1;2	1;1;0
14	12208075	C	T	C	intronic;ENSGALG00000007480,ENSGALG00000027391;.;.	not_cpg_island	0.666666666667;1;2	1;1;0
14	12208727	A	A	C	intronic;ENSGALG00000007480,ENSGALG00000027391;.;.	not_cpg_island	1;1;0	1.0;0;12
14	12208727	A	A	C	intronic;ENSGALG00000007480,ENSGALG00000027391;.;.	not_cpg_island	1;1;0	1.0;0;12
14	12209417	T	C	T	intronic;ENSGALG00000007480,ENSGALG00000027391;.;.	not_cpg_island	0.777777777778;2;7	1;1;0
14	12209417	T	C	T	intronic;ENSGALG00000007480,ENSGALG00000027391;.;.	not_cpg_island	0.777777777778;2;7	1;1;0
14	12210966	T	A	T	intronic;ENSGALG00000007480,ENSGALG00000027391;.;.	not_cpg_island	0.888888888889;1;8	1;1;0
14	12210966	T	A	T	intronic;ENSGALG00000007480,ENSGALG00000027391;.;.	not_cpg_island	0.888888888889;1;8	1;1;0
14	12211989	G	G	T	intronic;ENSGALG00000007480,ENSGALG00000027391;.;.	not_cpg_island	1;1;0	1.0;0;13
14	12211989	G	G	T	intronic;ENSGALG00000007480,ENSGALG00000027391;.;.	not_cpg_island	1;1;0	1.0;0;13
14	12211993	G	T	G	intronic;ENSGALG00000007480,ENSGALG00000027391;.;.	not_cpg_island	0.857142857143;1;6	1;1;0
14	12211993	G	T	G	intronic;ENSGALG00000007480,ENSGALG00000027391;.;.	not_cpg_island	0.857142857143;1;6	1;1;0
14	12212108	A	G	A	intronic;ENSGALG00000007480,ENSGALG00000027391;.;.	not_cpg_island	1.0;0;4	1;1;0
14	12212108	A	G	A	intronic;ENSGALG00000007480,ENSGALG00000027391;.;.	not_cpg_island	1.0;0;4	1;1;0
14	12212360	G	A	G	intronic;ENSGALG00000007480,ENSGALG00000027391;.;.	not_cpg_island	0.714285714286;2;5	1;1;0
14	12212360	G	A	G	intronic;ENSGALG00000007480,ENSGALG00000027391;.;.	not_cpg_island	0.714285714286;2;5	1;1;0
14	12212383	C	G	C	intronic;ENSGALG00000007480,ENSGALG00000027391;.;.	not_cpg_island	0.666666666667;2;4	1;1;0
14	12212383	C	G	C	intronic;ENSGALG00000007480,ENSGALG00000027391;.;.	not_cpg_island	0.666666666667;2;4	1;1;0
14	12212454	T	C	T	intronic;ENSGALG00000007480,ENSGALG00000027391;.;.	not_cpg_island	1.0;0;6	1;1;0
14	12212454	T	C	T	intronic;ENSGALG00000007480,ENSGALG00000027391;.;.	not_cpg_island	1.0;0;6	1;1;0
14	12212460	G	C	G	intronic;ENSGALG00000007480,ENSGALG00000027391;.;.	not_cpg_island	1.0;0;6	1;1;0
14	12212460	G	C	G	intronic;ENSGALG00000007480,ENSGALG00000027391;.;.	not_cpg_island	1.0;0;6	1;1;0
14	12212493	A	A	G	intronic;ENSGALG00000007480,ENSGALG00000027391;.;.	not_cpg_island	1;1;0	1.0;0;13
14	12212493	A	A	G	intronic;ENSGALG00000007480,ENSGALG00000027391;.;.	not_cpg_island	1;1;0	1.0;0;13
14	12212505	G	G	A	intronic;ENSGALG00000007480,ENSGALG00000027391;.;.	not_cpg_island	1;1;0	1.0;0;14
14	12212505	G	G	A	intronic;ENSGALG00000007480,ENSGALG00000027391;.;.	not_cpg_island	1;1;0	1.0;0;14
14	12212536	T	G	T	intronic;ENSGALG00000007480,ENSGALG00000027391;.;.	not_cpg_island	0.833333333333;1;5	1;1;0
14	12212536	T	G	T	intronic;ENSGALG00000007480,ENSGALG00000027391;.;.	not_cpg_island	0.833333333333;1;5	1;1;0
14	12212546	C	C	T	intronic;ENSGALG00000007480,ENSGALG00000027391;.;.	not_cpg_island	1;1;0	1.0;0;13
14	12212546	C	C	T	intronic;ENSGALG00000007480,ENSGALG00000027391;.;.	not_cpg_island	1;1;0	1.0;0;13
14	12212582	A	C	A	intronic;ENSGALG00000007480,ENSGALG00000027391;.;.	not_cpg_island	0.777777777778;2;7	1;1;0
14	12212582	A	C	A	intronic;ENSGALG00000007480,ENSGALG00000027391;.;.	not_cpg_island	0.777777777778;2;7	1;1;0
14	12212684	C	C	T	intronic;ENSGALG00000007480,ENSGALG00000027391;.;.	not_cpg_island	1;1;0	1.0;0;25
14	12212684	C	C	T	intronic;ENSGALG00000007480,ENSGALG00000027391;.;.	not_cpg_island	1;1;0	1.0;0;25
14	12212902	G	A	G	intronic;ENSGALG00000007480,ENSGALG00000027391;.;.	not_cpg_island	0.857142857143;1;6	1;1;0
14	12212902	G	A	G	intronic;ENSGALG00000007480,ENSGALG00000027391;.;.	not_cpg_island	0.857142857143;1;6	1;1;0
14	12212925	A	A	G	intronic;ENSGALG00000007480,ENSGALG00000027391;.;.	not_cpg_island	1;1;0	1.0;0;20
14	12212925	A	A	G	intronic;ENSGALG00000007480,ENSGALG00000027391;.;.	not_cpg_island	1;1;0	1.0;0;20
14	12213004	C	C	T	intronic;ENSGALG00000007480,ENSGALG00000027391;.;.	not_cpg_island	1;1;0	1.0;0;22
14	12213004	C	C	T	intronic;ENSGALG00000007480,ENSGALG00000027391;.;.	not_cpg_island	1;1;0	1.0;0;22
14	12213024	G	A	G	intronic;ENSGALG00000007480,ENSGALG00000027391;.;.	not_cpg_island	1.0;0;13	1;1;0
14	12213024	G	A	G	intronic;ENSGALG00000007480,ENSGALG00000027391;.;.	not_cpg_island	1.0;0;13	1;1;0
14	12213078	C	C	T	intronic;ENSGALG00000007480,ENSGALG00000027391;.;.	not_cpg_island	1;1;0	1.0;0;13
14	12213078	C	C	T	intronic;ENSGALG00000007480,ENSGALG00000027391;.;.	not_cpg_island	1;1;0	1.0;0;13
14	12213125	A	A	G	intronic;ENSGALG00000007480,ENSGALG00000027391;.;.	not_cpg_island	1;1;0	1.0;0;14
14	12213125	A	A	G	intronic;ENSGALG00000007480,ENSGALG00000027391;.;.	not_cpg_island	1;1;0	1.0;0;14
14	12213132	G	G	T	intronic;ENSGALG00000007480,ENSGALG00000027391;.;.	not_cpg_island	1;1;0	1.0;0;14
14	12213132	G	G	T	intronic;ENSGALG00000007480,ENSGALG00000027391;.;.	not_cpg_island	1;1;0	1.0;0;14
14	12213150	T	T	C	intronic;ENSGALG00000007480,ENSGALG00000027391;.;.	not_cpg_island	1;1;0	1.0;0;19
14	12213150	T	T	C	intronic;ENSGALG00000007480,ENSGALG00000027391;.;.	not_cpg_island	1;1;0	1.0;0;19
14	12213242	T	G	T	intronic;ENSGALG00000007480,ENSGALG00000027391;.;.	not_cpg_island	1.0;0;18	1;1;0
14	12213242	T	G	T	intronic;ENSGALG00000007480,ENSGALG00000027391;.;.	not_cpg_island	1.0;0;18	1;1;0
14	12213472	C	T	C	intronic;ENSGALG00000007480,ENSGALG00000027391;.;.	not_cpg_island	0.75;3;9	1;1;0
14	12213472	C	T	C	intronic;ENSGALG00000007480,ENSGALG00000027391;.;.	not_cpg_island	0.75;3;9	1;1;0
14	12213559	C	T	C	intronic;ENSGALG00000007480,ENSGALG00000027391;.;.	not_cpg_island	0.7;3;7	1;1;0
14	12213559	C	T	C	intronic;ENSGALG00000007480,ENSGALG00000027391;.;.	not_cpg_island	0.7;3;7	1;1;0
14	12213605	C	A	C	intronic;ENSGALG00000007480,ENSGALG00000027391;.;.	not_cpg_island	1.0;0;7	1;1;0
14	12213605	C	A	C	intronic;ENSGALG00000007480,ENSGALG00000027391;.;.	not_cpg_island	1.0;0;7	1;1;0
14	12213691	T	A	T	intronic;ENSGALG00000007480,ENSGALG00000027391;.;.	not_cpg_island	0.666666666667;4;8	1;1;0
14	12213691	T	A	T	intronic;ENSGALG00000007480,ENSGALG00000027391;.;.	not_cpg_island	0.666666666667;4;8	1;1;0
14	12213763	G	C	G	intronic;ENSGALG00000007480,ENSGALG00000027391;.;.	not_cpg_island	0.923076923077;1;12	1;1;0
14	12213763	G	C	G	intronic;ENSGALG00000007480,ENSGALG00000027391;.;.	not_cpg_island	0.923076923077;1;12	1;1;0
14	12214183	T	C	T	intronic;ENSGALG00000007480,ENSGALG00000027391;.;.	not_cpg_island	0.9;1;9	1;1;0
14	12214183	T	C	T	intronic;ENSGALG00000007480,ENSGALG00000027391;.;.	not_cpg_island	0.9;1;9	1;1;0
14	12214233	A	A	G	intronic;ENSGALG00000007480,ENSGALG00000027391;.;.	not_cpg_island	1;1;0	1.0;0;12
14	12214233	A	A	G	intronic;ENSGALG00000007480,ENSGALG00000027391;.;.	not_cpg_island	1;1;0	1.0;0;12
14	12214354	C	T	C	intronic;ENSGALG00000007480,ENSGALG00000027391;.;.	not_cpg_island	1.0;0;4	1;1;0
14	12214354	C	T	C	intronic;ENSGALG00000007480,ENSGALG00000027391;.;.	not_cpg_island	1.0;0;4	1;1;0
14	12214472	A	G	A	intronic;ENSGALG00000007480,ENSGALG00000027391;.;.	not_cpg_island	1.0;0;6	1;1;0
14	12214472	A	G	A	intronic;ENSGALG00000007480,ENSGALG00000027391;.;.	not_cpg_island	1.0;0;6	1;1;0
14	12214962	T	T	C	intronic;ENSGALG00000007480,ENSGALG00000027391;.;.	not_cpg_island	1;1;0	1.0;0;18
14	12214962	T	T	C	intronic;ENSGALG00000007480,ENSGALG00000027391;.;.	not_cpg_island	1;1;0	1.0;0;18
14	12215263	G	G	C	intronic;ENSGALG00000007480,ENSGALG00000027391;.;.	not_cpg_island	1;1;0	1.0;0;17
14	12215263	G	G	C	intronic;ENSGALG00000007480,ENSGALG00000027391;.;.	not_cpg_island	1;1;0	1.0;0;17
14	12215296	T	T	C	intronic;ENSGALG00000007480,ENSGALG00000027391;.;.	not_cpg_island	1;1;0	1.0;0;21
14	12215296	T	T	C	intronic;ENSGALG00000007480,ENSGALG00000027391;.;.	not_cpg_island	1;1;0	1.0;0;21
14	12215485	C	C	T	intronic;ENSGALG00000007480,ENSGALG00000027391;.;.	not_cpg_island	1;1;0	1.0;0;16
14	12215485	C	C	T	intronic;ENSGALG00000007480,ENSGALG00000027391;.;.	not_cpg_island	1;1;0	1.0;0;16
14	12215878	G	G	C	intronic;ENSGALG00000007480,ENSGALG00000027391;.;.	not_cpg_island	1;1;0	1.0;0;30
14	12215878	G	G	C	intronic;ENSGALG00000007480,ENSGALG00000027391;.;.	not_cpg_island	1;1;0	1.0;0;30
14	12217249	C	C	G	intronic;ENSGALG00000007480,ENSGALG00000027391;.;.	not_cpg_island	1;1;0	1.0;0;10
14	12217249	C	C	G	intronic;ENSGALG00000007480,ENSGALG00000027391;.;.	not_cpg_island	1;1;0	1.0;0;10
14	12217589	G	T	G	intronic;ENSGALG00000007480,ENSGALG00000027391;.;.	not_cpg_island	0.2;8;2	1;1;0
14	12217589	G	T	G	intronic;ENSGALG00000007480,ENSGALG00000027391;.;.	not_cpg_island	0.2;8;2	1;1;0
14	12218893	G	G	A	intronic;ENSGALG00000007480,ENSGALG00000027391;.;.	not_cpg_island	1;1;0	1.0;0;15
14	12218893	G	G	A	intronic;ENSGALG00000007480,ENSGALG00000027391;.;.	not_cpg_island	1;1;0	1.0;0;15
14	12218893	G	G	A	intronic;ENSGALG00000007480,ENSGALG00000027391;.;.	not_cpg_island	1;1;0	1.0;0;15
14	12219184	A	A	G	intronic;ENSGALG00000007480,ENSGALG00000027391;.;.	not_cpg_island	1;1;0	1.0;0;15
14	12219184	A	A	G	intronic;ENSGALG00000007480,ENSGALG00000027391;.;.	not_cpg_island	1;1;0	1.0;0;15
14	12219184	A	A	G	intronic;ENSGALG00000007480,ENSGALG00000027391;.;.	not_cpg_island	1;1;0	1.0;0;15
14	12219463	G	G	A	intronic;ENSGALG00000007480,ENSGALG00000027391;.;.	not_cpg_island	1;1;0	1.0;0;19
14	12219463	G	G	A	intronic;ENSGALG00000007480,ENSGALG00000027391;.;.	not_cpg_island	1;1;0	1.0;0;19
14	12219463	G	G	A	intronic;ENSGALG00000007480,ENSGALG00000027391;.;.	not_cpg_island	1;1;0	1.0;0;19
14	12220360	A	G	A	intronic;ENSGALG00000007480,ENSGALG00000027391;.;.	not_cpg_island	1.0;0;6	1;1;0
14	12220360	A	G	A	intronic;ENSGALG00000007480,ENSGALG00000027391;.;.	not_cpg_island	1.0;0;6	1;1;0
14	12220360	A	G	A	intronic;ENSGALG00000007480,ENSGALG00000027391;.;.	not_cpg_island	1.0;0;6	1;1;0
14	12220415	A	A	G	intronic;ENSGALG00000007480,ENSGALG00000027391;.;.	not_cpg_island	1;1;0	1.0;0;23
14	12220415	A	A	G	intronic;ENSGALG00000007480,ENSGALG00000027391;.;.	not_cpg_island	1;1;0	1.0;0;23
14	12220415	A	A	G	intronic;ENSGALG00000007480,ENSGALG00000027391;.;.	not_cpg_island	1;1;0	1.0;0;23
14	12220744	A	A	C	intronic;ENSGALG00000007480,ENSGALG00000027391;.;.	not_cpg_island	1;1;0	1.0;0;19
14	12220744	A	A	C	intronic;ENSGALG00000007480,ENSGALG00000027391;.;.	not_cpg_island	1;1;0	1.0;0;19
14	12220744	A	A	C	intronic;ENSGALG00000007480,ENSGALG00000027391;.;.	not_cpg_island	1;1;0	1.0;0;19
14	12220880	C	T	C	intronic;ENSGALG00000007480,ENSGALG00000027391;.;.	not_cpg_island	0.6;4;6	1;1;0
14	12220880	C	T	C	intronic;ENSGALG00000007480,ENSGALG00000027391;.;.	not_cpg_island	0.6;4;6	1;1;0
14	12220880	C	T	C	intronic;ENSGALG00000007480,ENSGALG00000027391;.;.	not_cpg_island	0.6;4;6	1;1;0
14	12221146	C	G	C	intronic;ENSGALG00000007480,ENSGALG00000027391;.;.	not_cpg_island	0.25;6;2	1;1;0
14	12221146	C	G	C	intronic;ENSGALG00000007480,ENSGALG00000027391;.;.	not_cpg_island	0.25;6;2	1;1;0
14	12221146	C	G	C	intronic;ENSGALG00000007480,ENSGALG00000027391;.;.	not_cpg_island	0.25;6;2	1;1;0
14	12221163	A	G	A	intronic;ENSGALG00000007480,ENSGALG00000027391;.;.	not_cpg_island	1.0;0;9	1;1;0
14	12221163	A	G	A	intronic;ENSGALG00000007480,ENSGALG00000027391;.;.	not_cpg_island	1.0;0;9	1;1;0
14	12221163	A	G	A	intronic;ENSGALG00000007480,ENSGALG00000027391;.;.	not_cpg_island	1.0;0;9	1;1;0
14	12221266	G	G	A	intronic;ENSGALG00000007480,ENSGALG00000027391;.;.	not_cpg_island	1;1;0	1.0;0;21
14	12221266	G	G	A	intronic;ENSGALG00000007480,ENSGALG00000027391;.;.	not_cpg_island	1;1;0	1.0;0;21
14	12221266	G	G	A	intronic;ENSGALG00000007480,ENSGALG00000027391;.;.	not_cpg_island	1;1;0	1.0;0;21
14	12221452	T	G	T	intronic;ENSGALG00000007480,ENSGALG00000027391;.;.	not_cpg_island	1.0;0;5	1;1;0
14	12221452	T	G	T	intronic;ENSGALG00000007480,ENSGALG00000027391;.;.	not_cpg_island	1.0;0;5	1;1;0
14	12221452	T	G	T	intronic;ENSGALG00000007480,ENSGALG00000027391;.;.	not_cpg_island	1.0;0;5	1;1;0
14	12221486	C	C	G	intronic;ENSGALG00000007480,ENSGALG00000027391;.;.	not_cpg_island	1;1;0	1.0;0;29
14	12221486	C	C	G	intronic;ENSGALG00000007480,ENSGALG00000027391;.;.	not_cpg_island	1;1;0	1.0;0;29
14	12221486	C	C	G	intronic;ENSGALG00000007480,ENSGALG00000027391;.;.	not_cpg_island	1;1;0	1.0;0;29
14	12221500	A	G	A	intronic;ENSGALG00000007480,ENSGALG00000027391;.;.	not_cpg_island	1.0;0;7	1;1;0
14	12221500	A	G	A	intronic;ENSGALG00000007480,ENSGALG00000027391;.;.	not_cpg_island	1.0;0;7	1;1;0
14	12221500	A	G	A	intronic;ENSGALG00000007480,ENSGALG00000027391;.;.	not_cpg_island	1.0;0;7	1;1;0
14	12221899	A	G	A	intronic;ENSGALG00000007480,ENSGALG00000027391;.;.	not_cpg_island	1.0;0;2	1;1;0
14	12221899	A	G	A	intronic;ENSGALG00000007480,ENSGALG00000027391;.;.	not_cpg_island	1.0;0;2	1;1;0
14	12221899	A	G	A	intronic;ENSGALG00000007480,ENSGALG00000027391;.;.	not_cpg_island	1.0;0;2	1;1;0
14	12221963	T	C	T	intronic;ENSGALG00000007480,ENSGALG00000027391;.;.	not_cpg_island	1.0;0;6	1;1;0
14	12221963	T	C	T	intronic;ENSGALG00000007480,ENSGALG00000027391;.;.	not_cpg_island	1.0;0;6	1;1;0
14	12221963	T	C	T	intronic;ENSGALG00000007480,ENSGALG00000027391;.;.	not_cpg_island	1.0;0;6	1;1;0
14	12222566	G	G	T	intronic;ENSGALG00000007480,ENSGALG00000027391;.;.	not_cpg_island	1;1;0	1.0;0;19
14	12222566	G	G	T	intronic;ENSGALG00000007480,ENSGALG00000027391;.;.	not_cpg_island	1;1;0	1.0;0;19
14	12222566	G	G	T	intronic;ENSGALG00000007480,ENSGALG00000027391;.;.	not_cpg_island	1;1;0	1.0;0;19
14	12222791	G	G	T	intronic;ENSGALG00000007480,ENSGALG00000027391;.;.	not_cpg_island	1;1;0	1.0;0;21
14	12222791	G	G	T	intronic;ENSGALG00000007480,ENSGALG00000027391;.;.	not_cpg_island	1;1;0	1.0;0;21
14	12222791	G	G	T	intronic;ENSGALG00000007480,ENSGALG00000027391;.;.	not_cpg_island	1;1;0	1.0;0;21
14	12222823	G	G	A	intronic;ENSGALG00000007480,ENSGALG00000027391;.;.	not_cpg_island	1;1;0	1.0;0;15
14	12222823	G	G	A	intronic;ENSGALG00000007480,ENSGALG00000027391;.;.	not_cpg_island	1;1;0	1.0;0;15
14	12222823	G	G	A	intronic;ENSGALG00000007480,ENSGALG00000027391;.;.	not_cpg_island	1;1;0	1.0;0;15
14	12222850	T	C	T	intronic;ENSGALG00000007480,ENSGALG00000027391;.;.	not_cpg_island	0.222222222222;7;2	1;1;0
14	12222850	T	C	T	intronic;ENSGALG00000007480,ENSGALG00000027391;.;.	not_cpg_island	0.222222222222;7;2	1;1;0
14	12222850	T	C	T	intronic;ENSGALG00000007480,ENSGALG00000027391;.;.	not_cpg_island	0.222222222222;7;2	1;1;0
14	12222866	G	A	G	intronic;ENSGALG00000007480,ENSGALG00000027391;.;.	not_cpg_island	0.25;6;2	1;1;0
14	12222866	G	A	G	intronic;ENSGALG00000007480,ENSGALG00000027391;.;.	not_cpg_island	0.25;6;2	1;1;0
14	12222866	G	A	G	intronic;ENSGALG00000007480,ENSGALG00000027391;.;.	not_cpg_island	0.25;6;2	1;1;0
14	12222878	A	G	A	intronic;ENSGALG00000007480,ENSGALG00000027391;.;.	not_cpg_island	0.333333333333;4;2	1;1;0
14	12222878	A	G	A	intronic;ENSGALG00000007480,ENSGALG00000027391;.;.	not_cpg_island	0.333333333333;4;2	1;1;0
14	12222878	A	G	A	intronic;ENSGALG00000007480,ENSGALG00000027391;.;.	not_cpg_island	0.333333333333;4;2	1;1;0
14	12222949	T	C	T	intronic;ENSGALG00000007480,ENSGALG00000027391;.;.	not_cpg_island	1.0;0;6	1;1;0
14	12222949	T	C	T	intronic;ENSGALG00000007480,ENSGALG00000027391;.;.	not_cpg_island	1.0;0;6	1;1;0
14	12222949	T	C	T	intronic;ENSGALG00000007480,ENSGALG00000027391;.;.	not_cpg_island	1.0;0;6	1;1;0
14	12223118	G	G	A	exonic;ENSGALG00000027844;nonsynonymous SNV;ENSGALG00000027844:ENSGALT00000043129:exon1:c.C923T:p.A308V,	not_cpg_island	1;1;0	1.0;0;8
14	12223118	G	G	A	exonic;ENSGALG00000027844;nonsynonymous SNV;ENSGALG00000027844:ENSGALT00000043129:exon1:c.C923T:p.A308V,	not_cpg_island	1;1;0	1.0;0;8
14	12223118	G	G	A	exonic;ENSGALG00000027844;nonsynonymous SNV;ENSGALG00000027844:ENSGALT00000043129:exon1:c.C923T:p.A308V,	not_cpg_island	1;1;0	1.0;0;8
14	12223849	G	A	G	exonic;ENSGALG00000027844;synonymous SNV;ENSGALG00000027844:ENSGALT00000043129:exon1:c.C192T:p.N64N,	not_cpg_island	1.0;0;3	1;1;0
14	12223849	G	A	G	exonic;ENSGALG00000027844;synonymous SNV;ENSGALG00000027844:ENSGALT00000043129:exon1:c.C192T:p.N64N,	not_cpg_island	1.0;0;3	1;1;0
14	12223849	G	A	G	exonic;ENSGALG00000027844;synonymous SNV;ENSGALG00000027844:ENSGALT00000043129:exon1:c.C192T:p.N64N,	not_cpg_island	1.0;0;3	1;1;0
14	12223890	G	G	A	exonic;ENSGALG00000027844;stopgain SNV;ENSGALG00000027844:ENSGALT00000043129:exon1:c.C151T:p.R51X,	not_cpg_island	1;1;0	1.0;0;14
14	12223890	G	G	A	exonic;ENSGALG00000027844;stopgain SNV;ENSGALG00000027844:ENSGALT00000043129:exon1:c.C151T:p.R51X,	not_cpg_island	1;1;0	1.0;0;14
14	12223890	G	G	A	exonic;ENSGALG00000027844;stopgain SNV;ENSGALG00000027844:ENSGALT00000043129:exon1:c.C151T:p.R51X,	not_cpg_island	1;1;0	1.0;0;14
14	12223917	C	T	C	exonic;ENSGALG00000027844;nonsynonymous SNV;ENSGALG00000027844:ENSGALT00000043129:exon1:c.G124A:p.V42M,	not_cpg_island	1.0;0;5	1;1;0
14	12223917	C	T	C	exonic;ENSGALG00000027844;nonsynonymous SNV;ENSGALG00000027844:ENSGALT00000043129:exon1:c.G124A:p.V42M,	not_cpg_island	1.0;0;5	1;1;0
14	12223917	C	T	C	exonic;ENSGALG00000027844;nonsynonymous SNV;ENSGALG00000027844:ENSGALT00000043129:exon1:c.G124A:p.V42M,	not_cpg_island	1.0;0;5	1;1;0
14	12223922	T	C	T	exonic;ENSGALG00000027844;nonsynonymous SNV;ENSGALG00000027844:ENSGALT00000043129:exon1:c.A119G:p.E40G,	not_cpg_island	1.0;0;5	1;1;0
14	12223922	T	C	T	exonic;ENSGALG00000027844;nonsynonymous SNV;ENSGALG00000027844:ENSGALT00000043129:exon1:c.A119G:p.E40G,	not_cpg_island	1.0;0;5	1;1;0
14	12223922	T	C	T	exonic;ENSGALG00000027844;nonsynonymous SNV;ENSGALG00000027844:ENSGALT00000043129:exon1:c.A119G:p.E40G,	not_cpg_island	1.0;0;5	1;1;0
14	12224061	G	A	G	intronic;ENSGALG00000007480,ENSGALG00000027391;.;.	not_cpg_island	1.0;0;11	1;1;0
14	12224061	G	A	G	intronic;ENSGALG00000007480,ENSGALG00000027391;.;.	not_cpg_island	1.0;0;11	1;1;0
14	12224061	G	A	G	intronic;ENSGALG00000007480,ENSGALG00000027391;.;.	not_cpg_island	1.0;0;11	1;1;0
14	12224148	C	C	T	intronic;ENSGALG00000007480,ENSGALG00000027391;.;.	not_cpg_island	1;1;0	1.0;0;16
14	12224148	C	C	T	intronic;ENSGALG00000007480,ENSGALG00000027391;.;.	not_cpg_island	1;1;0	1.0;0;16
14	12224148	C	C	T	intronic;ENSGALG00000007480,ENSGALG00000027391;.;.	not_cpg_island	1;1;0	1.0;0;16
14	12224151	T	T	C	intronic;ENSGALG00000007480,ENSGALG00000027391;.;.	not_cpg_island	1;1;0	1.0;0;17
14	12224151	T	T	C	intronic;ENSGALG00000007480,ENSGALG00000027391;.;.	not_cpg_island	1;1;0	1.0;0;17
14	12224151	T	T	C	intronic;ENSGALG00000007480,ENSGALG00000027391;.;.	not_cpg_island	1;1;0	1.0;0;17
14	12224526	C	G	C	intronic;ENSGALG00000007480,ENSGALG00000027391;.;.	not_cpg_island	0.285714285714;5;2	1;1;0
14	12224526	C	G	C	intronic;ENSGALG00000007480,ENSGALG00000027391;.;.	not_cpg_island	0.285714285714;5;2	1;1;0
14	12224526	C	G	C	intronic;ENSGALG00000007480,ENSGALG00000027391;.;.	not_cpg_island	0.285714285714;5;2	1;1;0
14	12224872	C	A	C	intronic;ENSGALG00000007480,ENSGALG00000027391;.;.	not_cpg_island	1.0;0;7	1;1;0
14	12224872	C	A	C	intronic;ENSGALG00000007480,ENSGALG00000027391;.;.	not_cpg_island	1.0;0;7	1;1;0
14	12224872	C	A	C	intronic;ENSGALG00000007480,ENSGALG00000027391;.;.	not_cpg_island	1.0;0;7	1;1;0
14	12225265	G	G	T	intronic;ENSGALG00000007480,ENSGALG00000027391;.;.	not_cpg_island	1;1;0	1.0;0;21
14	12225265	G	G	T	intronic;ENSGALG00000007480,ENSGALG00000027391;.;.	not_cpg_island	1;1;0	1.0;0;21
14	12225265	G	G	T	intronic;ENSGALG00000007480,ENSGALG00000027391;.;.	not_cpg_island	1;1;0	1.0;0;21
14	12225434	C	T	C	intronic;ENSGALG00000007480,ENSGALG00000027391;.;.	not_cpg_island	1.0;0;9	1;1;0
14	12225434	C	T	C	intronic;ENSGALG00000007480,ENSGALG00000027391;.;.	not_cpg_island	1.0;0;9	1;1;0
14	12225434	C	T	C	intronic;ENSGALG00000007480,ENSGALG00000027391;.;.	not_cpg_island	1.0;0;9	1;1;0
14	12225467	T	C	T	intronic;ENSGALG00000007480,ENSGALG00000027391;.;.	not_cpg_island	1.0;0;9	1;1;0
14	12225467	T	C	T	intronic;ENSGALG00000007480,ENSGALG00000027391;.;.	not_cpg_island	1.0;0;9	1;1;0
14	12225467	T	C	T	intronic;ENSGALG00000007480,ENSGALG00000027391;.;.	not_cpg_island	1.0;0;9	1;1;0
14	12225511	G	G	T	intronic;ENSGALG00000007480,ENSGALG00000027391;.;.	not_cpg_island	1;1;0	1.0;0;25
14	12225511	G	G	T	intronic;ENSGALG00000007480,ENSGALG00000027391;.;.	not_cpg_island	1;1;0	1.0;0;25
14	12225511	G	G	T	intronic;ENSGALG00000007480,ENSGALG00000027391;.;.	not_cpg_island	1;1;0	1.0;0;25
14	12225536	T	T	C	intronic;ENSGALG00000007480,ENSGALG00000027391;.;.	not_cpg_island	1;1;0	1.0;0;28
14	12225536	T	T	C	intronic;ENSGALG00000007480,ENSGALG00000027391;.;.	not_cpg_island	1;1;0	1.0;0;28
14	12225536	T	T	C	intronic;ENSGALG00000007480,ENSGALG00000027391;.;.	not_cpg_island	1;1;0	1.0;0;28
14	12225719	A	T	A	intronic;ENSGALG00000007480,ENSGALG00000027391;.;.	not_cpg_island	1.0;0;7	1;1;0
14	12225719	A	T	A	intronic;ENSGALG00000007480,ENSGALG00000027391;.;.	not_cpg_island	1.0;0;7	1;1;0
14	12225719	A	T	A	intronic;ENSGALG00000007480,ENSGALG00000027391;.;.	not_cpg_island	1.0;0;7	1;1;0
14	12225832	A	A	G	intronic;ENSGALG00000007480,ENSGALG00000027391;.;.	not_cpg_island	1;1;0	1.0;0;20
14	12225832	A	A	G	intronic;ENSGALG00000007480,ENSGALG00000027391;.;.	not_cpg_island	1;1;0	1.0;0;20
14	12225832	A	A	G	intronic;ENSGALG00000007480,ENSGALG00000027391;.;.	not_cpg_island	1;1;0	1.0;0;20
14	12225881	C	A	C	intronic;ENSGALG00000007480,ENSGALG00000027391;.;.	not_cpg_island	1.0;0;3	1;1;0
14	12225881	C	A	C	intronic;ENSGALG00000007480,ENSGALG00000027391;.;.	not_cpg_island	1.0;0;3	1;1;0
14	12225881	C	A	C	intronic;ENSGALG00000007480,ENSGALG00000027391;.;.	not_cpg_island	1.0;0;3	1;1;0
14	12225915	G	A	G	intronic;ENSGALG00000007480,ENSGALG00000027391;.;.	not_cpg_island	1.0;0;3	1;1;0
14	12225915	G	A	G	intronic;ENSGALG00000007480,ENSGALG00000027391;.;.	not_cpg_island	1.0;0;3	1;1;0
14	12225915	G	A	G	intronic;ENSGALG00000007480,ENSGALG00000027391;.;.	not_cpg_island	1.0;0;3	1;1;0
14	12226127	A	A	G	intronic;ENSGALG00000007480,ENSGALG00000027391;.;.	not_cpg_island	1;1;0	1.0;0;10
14	12226127	A	A	G	intronic;ENSGALG00000007480,ENSGALG00000027391;.;.	not_cpg_island	1;1;0	1.0;0;10
14	12226127	A	A	G	intronic;ENSGALG00000007480,ENSGALG00000027391;.;.	not_cpg_island	1;1;0	1.0;0;10
14	12226279	T	C	T	intronic;ENSGALG00000007480,ENSGALG00000027391;.;.	not_cpg_island	1.0;0;7	1;1;0
14	12226279	T	C	T	intronic;ENSGALG00000007480,ENSGALG00000027391;.;.	not_cpg_island	1.0;0;7	1;1;0
14	12226279	T	C	T	intronic;ENSGALG00000007480,ENSGALG00000027391;.;.	not_cpg_island	1.0;0;7	1;1;0
14	12226725	C	T	C	intronic;ENSGALG00000007480,ENSGALG00000027391;.;.	not_cpg_island	1.0;0;6	1;1;0
14	12226725	C	T	C	intronic;ENSGALG00000007480,ENSGALG00000027391;.;.	not_cpg_island	1.0;0;6	1;1;0
14	12226725	C	T	C	intronic;ENSGALG00000007480,ENSGALG00000027391;.;.	not_cpg_island	1.0;0;6	1;1;0
14	12226787	C	T	C	intronic;ENSGALG00000007480,ENSGALG00000027391;.;.	not_cpg_island	1.0;0;3	1;1;0
14	12226787	C	T	C	intronic;ENSGALG00000007480,ENSGALG00000027391;.;.	not_cpg_island	1.0;0;3	1;1;0
14	12226787	C	T	C	intronic;ENSGALG00000007480,ENSGALG00000027391;.;.	not_cpg_island	1.0;0;3	1;1;0
14	12226787	C	T	C	intronic;ENSGALG00000007480,ENSGALG00000027391;.;.	not_cpg_island	1.0;0;3	1;1;0
14	12226887	T	T	A	intronic;ENSGALG00000007480,ENSGALG00000027391;.;.	not_cpg_island	1;1;0	1.0;0;11
14	12226887	T	T	A	intronic;ENSGALG00000007480,ENSGALG00000027391;.;.	not_cpg_island	1;1;0	1.0;0;11
14	12226887	T	T	A	intronic;ENSGALG00000007480,ENSGALG00000027391;.;.	not_cpg_island	1;1;0	1.0;0;11
14	12226887	T	T	A	intronic;ENSGALG00000007480,ENSGALG00000027391;.;.	not_cpg_island	1;1;0	1.0;0;11
14	12227228	C	C	T	intronic;ENSGALG00000007480,ENSGALG00000027391;.;.	not_cpg_island	1;1;0	1.0;0;20
14	12227228	C	C	T	intronic;ENSGALG00000007480,ENSGALG00000027391;.;.	not_cpg_island	1;1;0	1.0;0;20
14	12227228	C	C	T	intronic;ENSGALG00000007480,ENSGALG00000027391;.;.	not_cpg_island	1;1;0	1.0;0;20
14	12227228	C	C	T	intronic;ENSGALG00000007480,ENSGALG00000027391;.;.	not_cpg_island	1;1;0	1.0;0;20
14	12227290	C	T	C	intronic;ENSGALG00000007480,ENSGALG00000027391;.;.	not_cpg_island	1.0;0;4	1;1;0
14	12227290	C	T	C	intronic;ENSGALG00000007480,ENSGALG00000027391;.;.	not_cpg_island	1.0;0;4	1;1;0
14	12227290	C	T	C	intronic;ENSGALG00000007480,ENSGALG00000027391;.;.	not_cpg_island	1.0;0;4	1;1;0
14	12227290	C	T	C	intronic;ENSGALG00000007480,ENSGALG00000027391;.;.	not_cpg_island	1.0;0;4	1;1;0
14	12227376	A	A	G	intronic;ENSGALG00000007480,ENSGALG00000027391;.;.	not_cpg_island	1;1;0	1.0;0;22
14	12227376	A	A	G	intronic;ENSGALG00000007480,ENSGALG00000027391;.;.	not_cpg_island	1;1;0	1.0;0;22
14	12227376	A	A	G	intronic;ENSGALG00000007480,ENSGALG00000027391;.;.	not_cpg_island	1;1;0	1.0;0;22
14	12227376	A	A	G	intronic;ENSGALG00000007480,ENSGALG00000027391;.;.	not_cpg_island	1;1;0	1.0;0;22
14	12227439	G	G	C	intronic;ENSGALG00000007480,ENSGALG00000027391;.;.	not_cpg_island	1;1;0	1.0;0;18
14	12227439	G	G	C	intronic;ENSGALG00000007480,ENSGALG00000027391;.;.	not_cpg_island	1;1;0	1.0;0;18
14	12227439	G	G	C	intronic;ENSGALG00000007480,ENSGALG00000027391;.;.	not_cpg_island	1;1;0	1.0;0;18
14	12227439	G	G	C	intronic;ENSGALG00000007480,ENSGALG00000027391;.;.	not_cpg_island	1;1;0	1.0;0;18
14	12228578	T	T	A	intronic;ENSGALG00000007480,ENSGALG00000027391;.;.	not_cpg_island	1;1;0	1.0;0;13
14	12228578	T	T	A	intronic;ENSGALG00000007480,ENSGALG00000027391;.;.	not_cpg_island	1;1;0	1.0;0;13
14	12228578	T	T	A	intronic;ENSGALG00000007480,ENSGALG00000027391;.;.	not_cpg_island	1;1;0	1.0;0;13
14	12228578	T	T	A	intronic;ENSGALG00000007480,ENSGALG00000027391;.;.	not_cpg_island	1;1;0	1.0;0;13
14	12228629	G	G	A	intronic;ENSGALG00000007480,ENSGALG00000027391;.;.	not_cpg_island	1;1;0	1.0;0;14
14	12228629	G	G	A	intronic;ENSGALG00000007480,ENSGALG00000027391;.;.	not_cpg_island	1;1;0	1.0;0;14
14	12228629	G	G	A	intronic;ENSGALG00000007480,ENSGALG00000027391;.;.	not_cpg_island	1;1;0	1.0;0;14
14	12228629	G	G	A	intronic;ENSGALG00000007480,ENSGALG00000027391;.;.	not_cpg_island	1;1;0	1.0;0;14
14	12228830	G	A	G	intronic;ENSGALG00000007480,ENSGALG00000027391;.;.	not_cpg_island	1.0;0;3	1;1;0
14	12228830	G	A	G	intronic;ENSGALG00000007480,ENSGALG00000027391;.;.	not_cpg_island	1.0;0;3	1;1;0
14	12228830	G	A	G	intronic;ENSGALG00000007480,ENSGALG00000027391;.;.	not_cpg_island	1.0;0;3	1;1;0
14	12228830	G	A	G	intronic;ENSGALG00000007480,ENSGALG00000027391;.;.	not_cpg_island	1.0;0;3	1;1;0
14	12229006	A	G	A	intronic;ENSGALG00000007480,ENSGALG00000027391;.;.	not_cpg_island	1.0;0;5	1;1;0
14	12229006	A	G	A	intronic;ENSGALG00000007480,ENSGALG00000027391;.;.	not_cpg_island	1.0;0;5	1;1;0
14	12229006	A	G	A	intronic;ENSGALG00000007480,ENSGALG00000027391;.;.	not_cpg_island	1.0;0;5	1;1;0
14	12229006	A	G	A	intronic;ENSGALG00000007480,ENSGALG00000027391;.;.	not_cpg_island	1.0;0;5	1;1;0
14	12229765	G	A	G	downstream;ENSGALG00000007480,ENSGALG00000027391;.;.	not_cpg_island	1.0;0;6	1;1;0
14	12229765	G	A	G	downstream;ENSGALG00000007480,ENSGALG00000027391;.;.	not_cpg_island	1.0;0;6	1;1;0
14	12229765	G	A	G	downstream;ENSGALG00000007480,ENSGALG00000027391;.;.	not_cpg_island	1.0;0;6	1;1;0
14	12229842	T	T	C	downstream;ENSGALG00000007480,ENSGALG00000027391;.;.	not_cpg_island	1;1;0	1.0;0;9
14	12229842	T	T	C	downstream;ENSGALG00000007480,ENSGALG00000027391;.;.	not_cpg_island	1;1;0	1.0;0;9
14	12229842	T	T	C	downstream;ENSGALG00000007480,ENSGALG00000027391;.;.	not_cpg_island	1;1;0	1.0;0;9
14	12229951	C	A	C	downstream;ENSGALG00000007480,ENSGALG00000027391;.;.	not_cpg_island	1.0;0;4	1;1;0
14	12229951	C	A	C	downstream;ENSGALG00000007480,ENSGALG00000027391;.;.	not_cpg_island	1.0;0;4	1;1;0
14	12229951	C	A	C	downstream;ENSGALG00000007480,ENSGALG00000027391;.;.	not_cpg_island	1.0;0;4	1;1;0
14	12229984	C	G	C	downstream;ENSGALG00000007480,ENSGALG00000027391;.;.	not_cpg_island	1.0;0;3	1;1;0
14	12229984	C	G	C	downstream;ENSGALG00000007480,ENSGALG00000027391;.;.	not_cpg_island	1.0;0;3	1;1;0
14	12229984	C	G	C	downstream;ENSGALG00000007480,ENSGALG00000027391;.;.	not_cpg_island	1.0;0;3	1;1;0
14	12230044	G	G	A	downstream;ENSGALG00000007480,ENSGALG00000027391;.;.	not_cpg_island	1;1;0	0.933333333333;1;14
14	12230044	G	G	A	downstream;ENSGALG00000007480,ENSGALG00000027391;.;.	not_cpg_island	1;1;0	0.933333333333;1;14
14	12230044	G	G	A	downstream;ENSGALG00000007480,ENSGALG00000027391;.;.	not_cpg_island	1;1;0	0.933333333333;1;14
14	12230044	G	G	A	downstream;ENSGALG00000007480,ENSGALG00000027391;.;.	not_cpg_island	1;1;0	0.933333333333;1;14
14	12230231	C	C	T	downstream;ENSGALG00000007480,ENSGALG00000027391;.;.	not_cpg_island	1;1;0	0.916666666667;1;11
14	12230231	C	C	T	downstream;ENSGALG00000007480,ENSGALG00000027391;.;.	not_cpg_island	1;1;0	0.916666666667;1;11
14	12230231	C	C	T	downstream;ENSGALG00000007480,ENSGALG00000027391;.;.	not_cpg_island	1;1;0	0.916666666667;1;11
14	12230231	C	C	T	downstream;ENSGALG00000007480,ENSGALG00000027391;.;.	not_cpg_island	1;1;0	0.916666666667;1;11
14	12230262	A	C	A	downstream;ENSGALG00000007480,ENSGALG00000027391;.;.	not_cpg_island	1.0;0;5	1;1;0
14	12230262	A	C	A	downstream;ENSGALG00000007480,ENSGALG00000027391;.;.	not_cpg_island	1.0;0;5	1;1;0
14	12230262	A	C	A	downstream;ENSGALG00000007480,ENSGALG00000027391;.;.	not_cpg_island	1.0;0;5	1;1;0
14	12230262	A	C	A	downstream;ENSGALG00000007480,ENSGALG00000027391;.;.	not_cpg_island	1.0;0;5	1;1;0
14	12230266	A	G	A	downstream;ENSGALG00000007480,ENSGALG00000027391;.;.	not_cpg_island	1.0;0;5	1;1;0
14	12230266	A	G	A	downstream;ENSGALG00000007480,ENSGALG00000027391;.;.	not_cpg_island	1.0;0;5	1;1;0
14	12230266	A	G	A	downstream;ENSGALG00000007480,ENSGALG00000027391;.;.	not_cpg_island	1.0;0;5	1;1;0
14	12230266	A	G	A	downstream;ENSGALG00000007480,ENSGALG00000027391;.;.	not_cpg_island	1.0;0;5	1;1;0
14	12230335	A	A	G	downstream;ENSGALG00000007480,ENSGALG00000027391;.;.	not_cpg_island	1;1;0	1.0;0;18
14	12230335	A	A	G	downstream;ENSGALG00000007480,ENSGALG00000027391;.;.	not_cpg_island	1;1;0	1.0;0;18
14	12230335	A	A	G	downstream;ENSGALG00000007480,ENSGALG00000027391;.;.	not_cpg_island	1;1;0	1.0;0;18
14	12230335	A	A	G	downstream;ENSGALG00000007480,ENSGALG00000027391;.;.	not_cpg_island	1;1;0	1.0;0;18
14	12230571	T	G	T	downstream;ENSGALG00000007480,ENSGALG00000027391;.;.	not_cpg_island	1.0;0;3	1;1;0
14	12230571	T	G	T	downstream;ENSGALG00000007480,ENSGALG00000027391;.;.	not_cpg_island	1.0;0;3	1;1;0
14	12230571	T	G	T	downstream;ENSGALG00000007480,ENSGALG00000027391;.;.	not_cpg_island	1.0;0;3	1;1;0
14	12230571	T	G	T	downstream;ENSGALG00000007480,ENSGALG00000027391;.;.	not_cpg_island	1.0;0;3	1;1;0
14	12231237	G	A	G	downstream;ENSGALG00000028599;.;.	not_cpg_island	1.0;0;2	1;1;0
14	12231237	G	A	G	downstream;ENSGALG00000028599;.;.	not_cpg_island	1.0;0;2	1;1;0
14	12231237	G	A	G	downstream;ENSGALG00000028599;.;.	not_cpg_island	1.0;0;2	1;1;0
14	12231237	G	A	G	downstream;ENSGALG00000028599;.;.	not_cpg_island	1.0;0;2	1;1;0
14	12231335	C	C	T	downstream;ENSGALG00000028599;.;.	not_cpg_island	1;1;0	1.0;0;10
14	12231335	C	C	T	downstream;ENSGALG00000028599;.;.	not_cpg_island	1;1;0	1.0;0;10
14	12231335	C	C	T	downstream;ENSGALG00000028599;.;.	not_cpg_island	1;1;0	1.0;0;10
14	12231335	C	C	T	downstream;ENSGALG00000028599;.;.	not_cpg_island	1;1;0	1.0;0;10
14	12231695	G	G	A	downstream;ENSGALG00000028599;.;.	not_cpg_island	1;1;0	1.0;0;11
14	12231695	G	G	A	downstream;ENSGALG00000028599;.;.	not_cpg_island	1;1;0	1.0;0;11
14	12231695	G	G	A	downstream;ENSGALG00000028599;.;.	not_cpg_island	1;1;0	1.0;0;11
14	12231695	G	G	A	downstream;ENSGALG00000028599;.;.	not_cpg_island	1;1;0	1.0;0;11
14	12232385	A	A	G	intronic;ENSGALG00000028599;.;.	not_cpg_island	1;1;0	1.0;0;7
14	12232385	A	A	G	intronic;ENSGALG00000028599;.;.	not_cpg_island	1;1;0	1.0;0;7
14	12232385	A	A	G	intronic;ENSGALG00000028599;.;.	not_cpg_island	1;1;0	1.0;0;7
14	12232385	A	A	G	intronic;ENSGALG00000028599;.;.	not_cpg_island	1;1;0	1.0;0;7
14	12232429	A	A	G	intronic;ENSGALG00000028599;.;.	not_cpg_island	1;1;0	1.0;0;9
14	12232429	A	A	G	intronic;ENSGALG00000028599;.;.	not_cpg_island	1;1;0	1.0;0;9
14	12232429	A	A	G	intronic;ENSGALG00000028599;.;.	not_cpg_island	1;1;0	1.0;0;9
14	12232429	A	A	G	intronic;ENSGALG00000028599;.;.	not_cpg_island	1;1;0	1.0;0;9
14	12232627	G	G	A	intronic;ENSGALG00000028599;.;.	not_cpg_island	1;1;0	1.0;0;12
14	12232627	G	G	A	intronic;ENSGALG00000028599;.;.	not_cpg_island	1;1;0	1.0;0;12
14	12232627	G	G	A	intronic;ENSGALG00000028599;.;.	not_cpg_island	1;1;0	1.0;0;12
14	12232627	G	G	A	intronic;ENSGALG00000028599;.;.	not_cpg_island	1;1;0	1.0;0;12
14	12235549	G	G	A	intronic;ENSGALG00000025911;.;.	cpg_island_cpg_diff	1;1;0	1.0;0;6
14	12235549	G	G	A	intronic;ENSGALG00000025911;.;.	cpg_island_cpg_diff	1;1;0	1.0;0;6
14	12235549	G	G	A	intronic;ENSGALG00000025911;.;.	cpg_island_cpg_diff	1;1;0	1.0;0;6
14	12235551	G	G	A	intronic;ENSGALG00000025911;.;.	cpg_island_cpg_diff	1;1;0	1.0;0;7
14	12235551	G	G	A	intronic;ENSGALG00000025911;.;.	cpg_island_cpg_diff	1;1;0	1.0;0;7
14	12235551	G	G	A	intronic;ENSGALG00000025911;.;.	cpg_island_cpg_diff	1;1;0	1.0;0;7
14	12235560	C	C	T	intronic;ENSGALG00000025911;.;.	cpg_island_cpg_diff	1;1;0	1.0;0;7
14	12235560	C	C	T	intronic;ENSGALG00000025911;.;.	cpg_island_cpg_diff	1;1;0	1.0;0;7
14	12235560	C	C	T	intronic;ENSGALG00000025911;.;.	cpg_island_cpg_diff	1;1;0	1.0;0;7
14	12235602	G	G	A	intronic;ENSGALG00000025911;.;.	not_cpg_island	1;1;0	1.0;0;7
14	12235602	G	G	A	intronic;ENSGALG00000025911;.;.	not_cpg_island	1;1;0	1.0;0;7
14	12235602	G	G	A	intronic;ENSGALG00000025911;.;.	not_cpg_island	1;1;0	1.0;0;7
14	12235621	C	C	T	intronic;ENSGALG00000025911;.;.	not_cpg_island	1;1;0	1.0;0;5
14	12235621	C	C	T	intronic;ENSGALG00000025911;.;.	not_cpg_island	1;1;0	1.0;0;5
14	12235621	C	C	T	intronic;ENSGALG00000025911;.;.	not_cpg_island	1;1;0	1.0;0;5
14	12235738	C	C	T	intronic;ENSGALG00000025911;.;.	not_cpg_island	1;1;0	1.0;0;7
14	12235738	C	C	T	intronic;ENSGALG00000025911;.;.	not_cpg_island	1;1;0	1.0;0;7
14	12235738	C	C	T	intronic;ENSGALG00000025911;.;.	not_cpg_island	1;1;0	1.0;0;7
14	12235741	A	A	G	intronic;ENSGALG00000025911;.;.	not_cpg_island	1;1;0	1.0;0;7
14	12235741	A	A	G	intronic;ENSGALG00000025911;.;.	not_cpg_island	1;1;0	1.0;0;7
14	12235741	A	A	G	intronic;ENSGALG00000025911;.;.	not_cpg_island	1;1;0	1.0;0;7
14	12239231	T	T	C	intronic;ENSGALG00000026609;.;.	not_cpg_island	1;1;0	1.0;0;3
14	12239231	T	T	C	intronic;ENSGALG00000026609;.;.	not_cpg_island	1;1;0	1.0;0;3
14	12239231	T	T	C	intronic;ENSGALG00000026609;.;.	not_cpg_island	1;1;0	1.0;0;3
14	12239231	T	T	C	intronic;ENSGALG00000026609;.;.	not_cpg_island	1;1;0	1.0;0;3
14	12239243	T	T	C	intronic;ENSGALG00000026609;.;.	not_cpg_island	1;1;0	1.0;0;3
14	12239243	T	T	C	intronic;ENSGALG00000026609;.;.	not_cpg_island	1;1;0	1.0;0;3
14	12239243	T	T	C	intronic;ENSGALG00000026609;.;.	not_cpg_island	1;1;0	1.0;0;3
14	12239243	T	T	C	intronic;ENSGALG00000026609;.;.	not_cpg_island	1;1;0	1.0;0;3
14	12242921	G	G	C	intergenic;NONE(dist=NONE),NONE(dist=NONE);.;.	not_cpg_island	1;1;0	1.0;0;10
14	12242921	G	G	C	intergenic;NONE(dist=NONE),NONE(dist=NONE);.;.	not_cpg_island	1;1;0	1.0;0;10
14	12258081	A	A	G	upstream;ENSGALG00000007514;.;.	not_cpg_island	1;1;0	1.0;0;4
14	12258081	A	A	G	upstream;ENSGALG00000007514;.;.	not_cpg_island	1;1;0	1.0;0;4
14	12258081	A	A	G	upstream;ENSGALG00000007514;.;.	not_cpg_island	1;1;0	1.0;0;4
14	12258084	A	A	G	upstream;ENSGALG00000007514;.;.	not_cpg_island	1;1;0	1.0;0;4
14	12258084	A	A	G	upstream;ENSGALG00000007514;.;.	not_cpg_island	1;1;0	1.0;0;4
14	12258084	A	A	G	upstream;ENSGALG00000007514;.;.	not_cpg_island	1;1;0	1.0;0;4
14	12261879	A	A	T	upstream;ENSGALG00000025436;.;.	not_cpg_island	1;1;0	1.0;0;12
14	12261879	A	A	T	upstream;ENSGALG00000025436;.;.	not_cpg_island	1;1;0	1.0;0;12
14	12261879	A	A	T	upstream;ENSGALG00000025436;.;.	not_cpg_island	1;1;0	1.0;0;12
14	12261879	A	A	T	upstream;ENSGALG00000025436;.;.	not_cpg_island	1;1;0	1.0;0;12
14	12262263	T	T	C	upstream;downstream;ENSGALG00000025436;ENSGALG00000007534;.;.	not_cpg_island	1;1;0	1.0;0;13
14	12262263	T	T	C	upstream;downstream;ENSGALG00000025436;ENSGALG00000007534;.;.	not_cpg_island	1;1;0	1.0;0;13
14	12262263	T	T	C	upstream;downstream;ENSGALG00000025436;ENSGALG00000007534;.;.	not_cpg_island	1;1;0	1.0;0;13
14	12262263	T	T	C	upstream;downstream;ENSGALG00000025436;ENSGALG00000007534;.;.	not_cpg_island	1;1;0	1.0;0;13
14	12262296	T	T	C	upstream;downstream;ENSGALG00000025436;ENSGALG00000007534;.;.	not_cpg_island	1;1;0	1.0;0;10
14	12262296	T	T	C	upstream;downstream;ENSGALG00000025436;ENSGALG00000007534;.;.	not_cpg_island	1;1;0	1.0;0;10
14	12262296	T	T	C	upstream;downstream;ENSGALG00000025436;ENSGALG00000007534;.;.	not_cpg_island	1;1;0	1.0;0;10
14	12262296	T	T	C	upstream;downstream;ENSGALG00000025436;ENSGALG00000007534;.;.	not_cpg_island	1;1;0	1.0;0;10
14	12262335	T	T	G	upstream;downstream;ENSGALG00000025436;ENSGALG00000007534;.;.	not_cpg_island	1;1;0	1.0;0;5
14	12262335	T	T	G	upstream;downstream;ENSGALG00000025436;ENSGALG00000007534;.;.	not_cpg_island	1;1;0	1.0;0;5
14	12262335	T	T	G	upstream;downstream;ENSGALG00000025436;ENSGALG00000007534;.;.	not_cpg_island	1;1;0	1.0;0;5
14	12262473	G	G	A	upstream;downstream;ENSGALG00000025436;ENSGALG00000007534;.;.	cpg_island_cpg_diff	1;1;0	1.0;0;5
14	12262473	G	G	A	upstream;downstream;ENSGALG00000025436;ENSGALG00000007534;.;.	cpg_island_cpg_diff	1;1;0	1.0;0;5
14	12262473	G	G	A	upstream;downstream;ENSGALG00000025436;ENSGALG00000007534;.;.	cpg_island_cpg_diff	1;1;0	1.0;0;5
14	12267741	G	A	G	intronic;ENSGALG00000007534;.;.	not_cpg_island	1.0;0;11	1;1;0
14	12267741	G	A	G	intronic;ENSGALG00000007534;.;.	not_cpg_island	1.0;0;11	1;1;0
14	12267741	G	A	G	intronic;ENSGALG00000007534;.;.	not_cpg_island	1.0;0;11	1;1;0
14	12267910	T	C	T	intronic;ENSGALG00000007534;.;.	not_cpg_island	1.0;0;10	1;1;0
14	12267910	T	C	T	intronic;ENSGALG00000007534;.;.	not_cpg_island	1.0;0;10	1;1;0
14	12267910	T	C	T	intronic;ENSGALG00000007534;.;.	not_cpg_island	1.0;0;10	1;1;0
14	12268102	C	C	A	intronic;ENSGALG00000007534;.;.	not_cpg_island	1;1;0	1.0;0;13
14	12268102	C	C	A	intronic;ENSGALG00000007534;.;.	not_cpg_island	1;1;0	1.0;0;13
14	12268144	T	T	G	intronic;ENSGALG00000007534;.;.	not_cpg_island	1;1;0	1.0;0;16
14	12268144	T	T	G	intronic;ENSGALG00000007534;.;.	not_cpg_island	1;1;0	1.0;0;16
14	12268197	G	A	G	intronic;ENSGALG00000007534;.;.	not_cpg_island	1.0;0;7	1;1;0
14	12268197	G	A	G	intronic;ENSGALG00000007534;.;.	not_cpg_island	1.0;0;7	1;1;0
14	12268315	A	A	C	intronic;ENSGALG00000007534;.;.	not_cpg_island	1;1;0	1.0;0;15
14	12268315	A	A	C	intronic;ENSGALG00000007534;.;.	not_cpg_island	1;1;0	1.0;0;15
14	12268690	G	G	A	intronic;ENSGALG00000007534;.;.	not_cpg_island	1;1;0	1.0;0;18
14	12268690	G	G	A	intronic;ENSGALG00000007534;.;.	not_cpg_island	1;1;0	1.0;0;18
14	12268868	G	G	A	intronic;ENSGALG00000007534;.;.	not_cpg_island	1;1;0	1.0;0;22
14	12268898	G	A	G	intronic;ENSGALG00000007534;.;.	not_cpg_island	1.0;0;13	1;1;0
14	12269257	A	G	A	intronic;ENSGALG00000007534;.;.	not_cpg_island	1.0;0;6	1;1;0
14	12269265	G	G	T	intronic;ENSGALG00000007534;.;.	not_cpg_island	1;1;0	1.0;0;33
14	12269361	C	T	C	intronic;ENSGALG00000007534;.;.	not_cpg_island	1.0;0;9	1;1;0
14	12269378	G	T	G	intronic;ENSGALG00000007534;.;.	not_cpg_island	1.0;0;9	1;1;0
14	12269386	A	G	A	intronic;ENSGALG00000007534;.;.	not_cpg_island	1.0;0;9	1;1;0
14	12269422	A	G	A	intronic;ENSGALG00000007534;.;.	not_cpg_island	1.0;0;11	1;1;0
14	12269438	T	C	T	intronic;ENSGALG00000007534;.;.	not_cpg_island	1.0;0;11	1;1;0
14	12269495	C	C	A	intronic;ENSGALG00000007534;.;.	not_cpg_island	1;1;0	1.0;0;23
14	12269572	A	A	C	intronic;ENSGALG00000007534;.;.	not_cpg_island	1;1;0	1.0;0;11
14	12269574	G	G	A	intronic;ENSGALG00000007534;.;.	not_cpg_island	1;1;0	1.0;0;11
14	12269593	G	G	A	intronic;ENSGALG00000007534;.;.	not_cpg_island	1;1;0	1.0;0;11
14	12269603	T	T	G	intronic;ENSGALG00000007534;.;.	not_cpg_island	1;1;0	1.0;0;12
14	12269633	G	G	T	intronic;ENSGALG00000007534;.;.	not_cpg_island	1;1;0	1.0;0;13
14	12269680	C	C	A	intronic;ENSGALG00000007534;.;.	not_cpg_island	1;1;0	1.0;0;18
14	12269827	C	T	C	intronic;ENSGALG00000007534;.;.	not_cpg_island	1.0;0;8	1;1;0
14	12269839	A	A	G	intronic;ENSGALG00000007534;.;.	not_cpg_island	1;1;0	1.0;0;20
14	12269970	T	C	T	intronic;ENSGALG00000007534;.;.	not_cpg_island	1.0;0;11	1;1;0
14	12269984	C	A	C	intronic;ENSGALG00000007534;.;.	not_cpg_island	1.0;0;13	1;1;0
14	12270001	C	T	C	intronic;ENSGALG00000007534;.;.	not_cpg_island	1.0;0;10	1;1;0
14	12270023	A	G	A	intronic;ENSGALG00000007534;.;.	not_cpg_island	1.0;0;7	1;1;0
14	12270027	C	T	C	intronic;ENSGALG00000007534;.;.	not_cpg_island	0.875;1;7	1;1;0
14	12270029	A	C	A	intronic;ENSGALG00000007534;.;.	not_cpg_island	0.875;1;7	1;1;0
14	12270046	G	C	G	intronic;ENSGALG00000007534;.;.	not_cpg_island	1.0;0;7	1;1;0
14	12270076	T	C	T	intronic;ENSGALG00000007534;.;.	not_cpg_island	1.0;0;4	1;1;0
14	12270198	C	C	A	intronic;ENSGALG00000007534;.;.	not_cpg_island	1;1;0	1.0;0;15
14	12270218	T	T	C	intronic;ENSGALG00000007534;.;.	not_cpg_island	1;1;0	1.0;0;11
14	12270366	C	T	C	intronic;ENSGALG00000007534;.;.	not_cpg_island	1.0;0;4	1;1;0
14	12270611	C	C	T	intronic;ENSGALG00000007534;.;.	not_cpg_island	1;1;0	1.0;0;22
14	12270872	C	T	C	intronic;ENSGALG00000007534;.;.	not_cpg_island	1.0;0;4	1;1;0
14	12270884	A	A	G	intronic;ENSGALG00000007534;.;.	not_cpg_island	1;1;0	1.0;0;22
14	12270961	C	C	T	intronic;ENSGALG00000007534;.;.	not_cpg_island	1;1;0	1.0;0;17
14	12270980	C	C	T	intronic;ENSGALG00000007534;.;.	not_cpg_island	1;1;0	1.0;0;13
14	12271019	C	C	T	intronic;ENSGALG00000007534;.;.	not_cpg_island	1;1;0	1.0;0;16
14	12271272	G	C	G	exonic;ENSGALG00000007534;synonymous SNV;ENSGALG00000007534:ENSGALT00000012185:exon6:c.C576G:p.V192V,	not_cpg_island	1.0;0;12	1;1;0
14	12271408	T	T	G	intronic;ENSGALG00000007534;.;.	not_cpg_island	1;1;0	1.0;0;19
14	12271618	G	A	G	intronic;ENSGALG00000007534;.;.	not_cpg_island	1.0;0;4	1;1;0
14	12271751	G	C	G	intronic;ENSGALG00000007534;.;.	not_cpg_island	1.0;0;11	1;1;0
14	12271895	A	A	G	exonic;ENSGALG00000007534;synonymous SNV;ENSGALG00000007534:ENSGALT00000012185:exon5:c.T381C:p.H127H,	not_cpg_island	1;1;0	1.0;0;12
14	12271982	C	C	T	intronic;ENSGALG00000007534;.;.	not_cpg_island	1;1;0	1.0;0;16
14	12272063	G	G	A	intronic;ENSGALG00000007534;.;.	not_cpg_island	1;1;0	1.0;0;24
14	12272140	A	G	A	intronic;ENSGALG00000007534;.;.	not_cpg_island	1.0;0;3	1;1;0
14	12272174	C	C	T	intronic;ENSGALG00000007534;.;.	not_cpg_island	1;1;0	1.0;0;14
14	12272243	T	T	C	intronic;ENSGALG00000007534;.;.	not_cpg_island	1;1;0	1.0;0;15
14	12272260	A	A	C	intronic;ENSGALG00000007534;.;.	not_cpg_island	1;1;0	1.0;0;11
14	12272299	C	C	T	intronic;ENSGALG00000007534;.;.	not_cpg_island	1;1;0	1.0;0;11
14	12272387	T	T	A	intronic;ENSGALG00000007534;.;.	not_cpg_island	1;1;0	1.0;0;18
14	12272431	A	A	G	intronic;ENSGALG00000007534;.;.	not_cpg_island	1;1;0	1.0;0;18
14	12272435	T	T	C	intronic;ENSGALG00000007534;.;.	not_cpg_island	1;1;0	1.0;0;18
14	12272499	A	T	A	intronic;ENSGALG00000007534;.;.	not_cpg_island	1.0;0;7	1;1;0
14	12272548	A	C	A	intronic;ENSGALG00000007534;.;.	not_cpg_island	1.0;0;8	1;1;0
14	12272701	G	G	A	intronic;ENSGALG00000007534;.;.	not_cpg_island	1;1;0	1.0;0;8
14	12272848	C	C	T	intronic;ENSGALG00000007534;.;.	not_cpg_island	1;1;0	1.0;0;10
14	12272853	C	C	T	intronic;ENSGALG00000007534;.;.	not_cpg_island	1;1;0	1.0;0;10
14	12272869	C	C	T	intronic;ENSGALG00000007534;.;.	not_cpg_island	1;1;0	1.0;0;10
14	12272918	A	A	C	intronic;ENSGALG00000007534;.;.	not_cpg_island	1;1;0	1.0;0;11
14	12273023	A	G	A	intronic;ENSGALG00000007534;.;.	not_cpg_island	1.0;0;3	1;1;0
14	12273027	C	A	C	intronic;ENSGALG00000007534;.;.	not_cpg_island	1.0;0;2	1;1;0
14	12273214	G	G	T	intronic;ENSGALG00000007534;.;.	not_cpg_island	1;1;0	1.0;0;8
14	12273479	T	T	C	intronic;ENSGALG00000007534;.;.	not_cpg_island	1;1;0	1.0;0;20
14	12273496	C	C	T	intronic;ENSGALG00000007534;.;.	not_cpg_island	1;1;0	1.0;0;19
14	12273594	C	C	T	intronic;ENSGALG00000007534;.;.	not_cpg_island	1;1;0	1.0;0;24
14	12274257	A	G	A	intronic;ENSGALG00000007534;.;.	not_cpg_island	1.0;0;9	1;1;0
14	12274359	T	C	T	intronic;ENSGALG00000007534;.;.	not_cpg_island	1.0;0;3	1;1;0
14	12274385	C	G	C	intronic;ENSGALG00000007534;.;.	not_cpg_island	1.0;0;3	1;1;0
14	12274599	A	T	A	intronic;ENSGALG00000007534;.;.	not_cpg_island	1.0;0;12	1;1;0
14	12274657	T	C	T	intronic;ENSGALG00000007534;.;.	not_cpg_island	1.0;0;10	1;1;0
14	12275090	T	T	C	intronic;ENSGALG00000007534;.;.	not_cpg_island	1;1;0	1.0;0;13
14	12275206	T	T	C	intronic;ENSGALG00000007534;.;.	not_cpg_island	1;1;0	1.0;0;17
14	12275211	G	G	C	intronic;ENSGALG00000007534;.;.	not_cpg_island	1;1;0	1.0;0;18
14	12275249	C	C	A	intronic;ENSGALG00000007534;.;.	not_cpg_island	1;1;0	1.0;0;20
14	12275414	T	T	A	intronic;ENSGALG00000007534;.;.	not_cpg_island	1;1;0	1.0;0;20
14	12275647	C	C	A	intronic;ENSGALG00000007534;.;.	not_cpg_island	1;1;0	1.0;0;20
14	12276214	C	C	T	intronic;ENSGALG00000007534;.;.	not_cpg_island	1;1;0	1.0;0;27
14	12276319	G	A	G	intronic;ENSGALG00000007534;.;.	not_cpg_island	1.0;0;14	1;1;0
14	12279231	G	C	G	intronic;ENSGALG00000007534;.;.	not_cpg_island	1.0;0;12	1;1;0
14	12286449	A	A	G	downstream;ENSGALG00000007561;.;.	not_cpg_island	1;1;0	1.0;0;5
14	12286635	G	G	C	downstream;ENSGALG00000007561;.;.	not_cpg_island	1;1;0	1.0;0;18
14	12286683	C	C	T	downstream;ENSGALG00000007561;.;.	not_cpg_island	1;1;0	1.0;0;17
14	12286687	G	G	A	downstream;ENSGALG00000007561;.;.	not_cpg_island	1;1;0	1.0;0;16
14	12286740	G	G	C	downstream;ENSGALG00000007561;.;.	not_cpg_island	1;1;0	1.0;0;23
14	12286781	G	A	G	UTR3;ENSGALG00000007561;.;.	not_cpg_island	1.0;0;8	1;1;0
14	12286871	G	G	C	UTR3;ENSGALG00000007561;.;.	not_cpg_island	1;1;0	1.0;0;18
14	12286917	T	T	C	UTR3;ENSGALG00000007561;.;.	not_cpg_island	1;1;0	1.0;0;18
14	12287168	G	G	A	UTR3;ENSGALG00000007561;.;.	not_cpg_island	1;1;0	1.0;0;18
14	12287219	C	C	T	UTR3;ENSGALG00000007561;.;.	not_cpg_island	1;1;0	1.0;0;14
14	12287221	T	T	C	UTR3;ENSGALG00000007561;.;.	not_cpg_island	1;1;0	1.0;0;13
14	12288015	C	C	T	intronic;ENSGALG00000007561;.;.	not_cpg_island	1;1;0	1.0;0;20
14	12288059	T	C	T	intronic;ENSGALG00000007561;.;.	not_cpg_island	1.0;0;5	1;1;0
14	12288069	G	C	G	intronic;ENSGALG00000007561;.;.	not_cpg_island	1.0;0;5	1;1;0
14	12288212	C	G	C	intronic;ENSGALG00000007561;.;.	not_cpg_island	1.0;0;2	1;1;0
14	12288500	C	C	G	intronic;ENSGALG00000007561;.;.	not_cpg_island	1;1;0	1.0;0;15
14	12288528	A	A	G	intronic;ENSGALG00000007561;.;.	not_cpg_island	1;1;0	1.0;0;11
14	12288558	A	A	G	intronic;ENSGALG00000007561;.;.	not_cpg_island	1;1;0	1.0;0;13
14	12288621	G	G	A	intronic;ENSGALG00000007561;.;.	not_cpg_island	1;1;0	1.0;0;18
14	12288675	C	C	T	exonic;ENSGALG00000007561;synonymous SNV;ENSGALG00000007561:ENSGALT00000012226:exon22:c.G2016A:p.L672L,	not_cpg_island	1;1;0	1.0;0;13
14	12288915	T	C	T	exonic;ENSGALG00000007561;synonymous SNV;ENSGALG00000007561:ENSGALT00000012226:exon21:c.A1887G:p.T629T,	not_cpg_island	1.0;0;3	1;1;0
14	12289010	G	G	A	intronic;ENSGALG00000007561;.;.	not_cpg_island	1;1;0	0.95;1;19
14	12289047	T	A	T	intronic;ENSGALG00000007561;.;.	not_cpg_island	1.0;0;2	1;1;0
14	12289093	A	G	A	intronic;ENSGALG00000007561;.;.	not_cpg_island	1.0;0;5	1;1;0
14	12289209	G	A	G	exonic;ENSGALG00000007561;synonymous SNV;ENSGALG00000007561:ENSGALT00000012226:exon20:c.C1794T:p.Y598Y,	not_cpg_island	1.0;0;4	1;1;0
14	12289250	T	C	T	intronic;ENSGALG00000007561;.;.	not_cpg_island	1.0;0;6	1;1;0
14	12289628	C	C	A	intronic;ENSGALG00000007561;.;.	not_cpg_island	1;1;0	1.0;0;19
14	12289724	G	G	A	intronic;ENSGALG00000007561;.;.	not_cpg_island	1;1;0	1.0;0;8
14	12289764	G	G	A	intronic;ENSGALG00000007561;.;.	not_cpg_island	1;1;0	1.0;0;13
14	12289809	C	T	C	intronic;ENSGALG00000007561;.;.	not_cpg_island	1.0;0;5	1;1;0
14	12289925	G	T	G	intronic;ENSGALG00000007561;.;.	not_cpg_island	1.0;0;5	1;1;0
14	12290141	T	T	C	intronic;ENSGALG00000007561;.;.	not_cpg_island	1;1;0	1.0;0;6
14	12290272	T	T	C	intronic;ENSGALG00000007561;.;.	not_cpg_island	1;1;0	1.0;0;14
14	12290288	T	T	C	intronic;ENSGALG00000007561;.;.	not_cpg_island	1;1;0	1.0;0;16
14	12290842	C	T	C	intronic;ENSGALG00000007561;.;.	not_cpg_island	1.0;0;7	1;1;0
14	12291039	C	C	T	intronic;ENSGALG00000007561;.;.	not_cpg_island	1;1;0	1.0;0;22
14	12291117	C	T	C	intronic;ENSGALG00000007561;.;.	not_cpg_island	1.0;0;7	1;1;0
14	12291119	C	T	C	intronic;ENSGALG00000007561;.;.	not_cpg_island	1.0;0;6	1;1;0
14	12291836	C	C	T	intronic;ENSGALG00000007561;.;.	not_cpg_island	1;1;0	1.0;0;27
14	12293241	A	A	G	intronic;ENSGALG00000007561;.;.	not_cpg_island	1;1;0	1.0;0;10
14	12293291	C	C	T	exonic;ENSGALG00000007561;synonymous SNV;ENSGALG00000007561:ENSGALT00000012226:exon13:c.G1101A:p.T367T,	not_cpg_island	1;1;0	1.0;0;22
14	12293320	C	T	C	intronic;ENSGALG00000007561;.;.	not_cpg_island	1.0;0;7	1;1;0
14	12293351	C	T	C	intronic;ENSGALG00000007561;.;.	not_cpg_island	1.0;0;6	1;1;0
14	12293888	C	C	T	intronic;ENSGALG00000007561;.;.	not_cpg_island	1;1;0	1.0;0;19
14	12294340	C	T	C	intronic;ENSGALG00000007561;.;.	not_cpg_island	1.0;0;6	1;1;0
14	12294677	G	A	G	intronic;ENSGALG00000007561;.;.	not_cpg_island	1.0;0;5	1;1;0
14	12294692	T	C	T	intronic;ENSGALG00000007561;.;.	not_cpg_island	1.0;0;6	1;1;0
14	12294721	A	G	A	intronic;ENSGALG00000007561;.;.	not_cpg_island	1.0;0;4	1;1;0
14	12294796	C	C	T	intronic;ENSGALG00000007561;.;.	not_cpg_island	1;1;0	1.0;0;16
14	12295231	C	C	T	intronic;ENSGALG00000007561;.;.	not_cpg_island	1;1;0	1.0;0;13
14	12295339	G	G	A	intronic;ENSGALG00000007561;.;.	not_cpg_island	1;1;0	1.0;0;26
14	12295397	A	G	A	intronic;ENSGALG00000007561;.;.	not_cpg_island	1.0;0;5	1;1;0
14	12295546	T	T	C	intronic;ENSGALG00000007561;.;.	not_cpg_island	1;1;0	1.0;0;20
14	12295548	T	T	G	intronic;ENSGALG00000007561;.;.	not_cpg_island	1;1;0	1.0;0;19
14	12295685	G	G	A	intronic;ENSGALG00000007561;.;.	not_cpg_island	1;1;0	1.0;0;26
14	12295868	A	A	T	intronic;ENSGALG00000007561;.;.	not_cpg_island	1;1;0	1.0;0;21
14	12296244	A	T	A	intronic;ENSGALG00000007561;.;.	not_cpg_island	1.0;0;14	1;1;0
14	12296375	A	T	A	intronic;ENSGALG00000007561;.;.	not_cpg_island	1.0;0;11	1;1;0
14	12296474	G	A	G	intronic;ENSGALG00000007561;.;.	not_cpg_island	1.0;0;9	1;1;0
14	12296569	C	T	C	intronic;ENSGALG00000007561;.;.	not_cpg_island	1.0;0;3	1;1;0
14	12296643	T	C	T	intronic;ENSGALG00000007561;.;.	not_cpg_island	1.0;0;4	1;1;0
14	12296864	G	G	A	intronic;ENSGALG00000007561;.;.	not_cpg_island	1;1;0	1.0;0;27
14	12296934	G	G	T	intronic;ENSGALG00000007561;.;.	not_cpg_island	1;1;0	1.0;0;22
14	12297047	T	C	T	exonic;ENSGALG00000007561;synonymous SNV;ENSGALG00000007561:ENSGALT00000012226:exon6:c.A489G:p.T163T,	not_cpg_island	1.0;0;9	1;1;0
14	12297165	T	C	T	intronic;ENSGALG00000007561;.;.	not_cpg_island	1.0;0;6	1;1;0
14	12297167	T	C	T	intronic;ENSGALG00000007561;.;.	not_cpg_island	1.0;0;7	1;1;0
14	12297474	C	T	C	exonic;ENSGALG00000007561;synonymous SNV;ENSGALG00000007561:ENSGALT00000012226:exon5:c.G348A:p.R116R,	not_cpg_island	1.0;0;8	1;1;0
14	12297733	C	T	C	intronic;ENSGALG00000007561;.;.	not_cpg_island	1.0;0;5	1;1;0
14	12297887	C	C	T	intronic;ENSGALG00000007561;.;.	not_cpg_island	1;1;0	1.0;0;21
14	12298516	G	T	G	intronic;ENSGALG00000007561;.;.	not_cpg_island	1.0;0;11	1;1;0
14	12298550	C	T	C	intronic;ENSGALG00000007561;.;.	not_cpg_island	1.0;0;11	1;1;0
14	12298629	G	A	G	intronic;ENSGALG00000007561;.;.	not_cpg_island	1.0;0;2	1;1;0
14	12300114	C	G	C	intronic;ENSGALG00000007561;.;.	not_cpg_island	1.0;0;2	1;1;0
14	12300225	A	A	G	intronic;ENSGALG00000007561;.;.	not_cpg_island	1;1;0	1.0;0;18
14	12300308	C	T	C	intronic;ENSGALG00000007561;.;.	not_cpg_island	1.0;0;9	1;1;0
14	12300386	A	G	A	intronic;ENSGALG00000007561;.;.	not_cpg_island	1.0;0;4	1;1;0
14	12300391	C	T	C	intronic;ENSGALG00000007561;.;.	not_cpg_island	1.0;0;4	1;1;0
14	12300396	T	T	C	intronic;ENSGALG00000007561;.;.	not_cpg_island	1;1;0	1.0;0;18
14	12300426	G	C	G	intronic;ENSGALG00000007561;.;.	not_cpg_island	1.0;0;5	1;1;0
14	12300465	G	G	C	intronic;ENSGALG00000007561;.;.	not_cpg_island	1;1;0	1.0;0;15
14	12300484	G	C	G	intronic;ENSGALG00000007561;.;.	not_cpg_island	1.0;0;3	1;1;0
14	12300487	G	A	G	intronic;ENSGALG00000007561;.;.	not_cpg_island	1.0;0;3	1;1;0
14	12300566	C	C	T	intronic;ENSGALG00000007561;.;.	not_cpg_island	1;1;0	1.0;0;22
14	12300566	C	C	T	intronic;ENSGALG00000007561;.;.	not_cpg_island	1;1;0	1.0;0;22
14	12300568	C	C	T	intronic;ENSGALG00000007561;.;.	not_cpg_island	1;1;0	1.0;0;22
14	12300568	C	C	T	intronic;ENSGALG00000007561;.;.	not_cpg_island	1;1;0	1.0;0;22
14	12302296	A	G	A	intronic;ENSGALG00000007561;.;.	not_cpg_island	1.0;0;4	1;1;0
14	12302296	A	G	A	intronic;ENSGALG00000007561;.;.	not_cpg_island	1.0;0;4	1;1;0
14	12302429	C	T	C	intronic;ENSGALG00000007561;.;.	not_cpg_island	1.0;0;5	1;1;0
14	12302429	C	T	C	intronic;ENSGALG00000007561;.;.	not_cpg_island	1.0;0;5	1;1;0
14	12302637	G	A	G	intronic;ENSGALG00000007561;.;.	not_cpg_island	1.0;0;4	1;1;0
14	12302637	G	A	G	intronic;ENSGALG00000007561;.;.	not_cpg_island	1.0;0;4	1;1;0
14	12302642	G	A	G	intronic;ENSGALG00000007561;.;.	not_cpg_island	1.0;0;4	1;1;0
14	12302642	G	A	G	intronic;ENSGALG00000007561;.;.	not_cpg_island	1.0;0;4	1;1;0
14	12302717	C	T	C	intronic;ENSGALG00000007561;.;.	not_cpg_island	1.0;0;2	1;1;0
14	12302717	C	T	C	intronic;ENSGALG00000007561;.;.	not_cpg_island	1.0;0;2	1;1;0
14	12304417	A	A	G	upstream;ENSGALG00000007561;.;.	not_cpg_island	1;1;0	1.0;0;9
14	12304417	A	A	G	upstream;ENSGALG00000007561;.;.	not_cpg_island	1;1;0	1.0;0;9
14	12304798	C	C	T	upstream;ENSGALG00000007737;.;.	not_cpg_island	1;1;0	0.16;21;4
14	12304798	C	C	T	upstream;ENSGALG00000007737;.;.	not_cpg_island	1;1;0	0.16;21;4
14	12304947	T	C	T	upstream;ENSGALG00000007737;.;.	not_cpg_island	1.0;0;3	1;1;0
14	12304947	T	C	T	upstream;ENSGALG00000007737;.;.	not_cpg_island	1.0;0;3	1;1;0
14	12304949	A	G	A	upstream;ENSGALG00000007737;.;.	not_cpg_island	1.0;0;3	1;1;0
14	12304949	A	G	A	upstream;ENSGALG00000007737;.;.	not_cpg_island	1.0;0;3	1;1;0
14	12304951	G	C	G	upstream;ENSGALG00000007737;.;.	not_cpg_island	1.0;0;3	1;1;0
14	12304951	G	C	G	upstream;ENSGALG00000007737;.;.	not_cpg_island	1.0;0;3	1;1;0
14	12305017	A	A	G	upstream;ENSGALG00000007737;.;.	not_cpg_island	1;1;0	1.0;0;25
14	12305017	A	A	G	upstream;ENSGALG00000007737;.;.	not_cpg_island	1;1;0	1.0;0;25
14	12305139	G	G	A	upstream;ENSGALG00000007737;.;.	not_cpg_island	1;1;0	1.0;0;19
14	12305139	G	G	A	upstream;ENSGALG00000007737;.;.	not_cpg_island	1;1;0	1.0;0;19
14	12305281	C	C	A	upstream;ENSGALG00000007737;.;.	cpg_island_non_diff	1;1;0	1.0;0;21
14	12305281	C	C	A	upstream;ENSGALG00000007737;.;.	cpg_island_non_diff	1;1;0	1.0;0;21
14	12305302	G	G	A	upstream;ENSGALG00000007737;.;.	cpg_island_cpg_diff	1;1;0	1.0;0;13
14	12305302	G	G	A	upstream;ENSGALG00000007737;.;.	cpg_island_cpg_diff	1;1;0	1.0;0;13
14	12305307	A	A	G	upstream;ENSGALG00000007737;.;.	cpg_island_non_diff	1;1;0	1.0;0;16
14	12305307	A	A	G	upstream;ENSGALG00000007737;.;.	cpg_island_non_diff	1;1;0	1.0;0;16
14	12305447	G	G	A	upstream;ENSGALG00000007737;.;.	cpg_island_non_diff	1;1;0	1.0;0;8
14	12305447	G	G	A	upstream;ENSGALG00000007737;.;.	cpg_island_non_diff	1;1;0	1.0;0;8
14	12306989	A	G	A	intronic;ENSGALG00000007737;.;.	not_cpg_island	1.0;0;4	1;1;0
14	12306989	A	G	A	intronic;ENSGALG00000007737;.;.	not_cpg_island	1.0;0;4	1;1;0
14	12306989	A	G	A	intronic;ENSGALG00000007737;.;.	not_cpg_island	1.0;0;4	1;1;0
14	12307066	C	T	C	exonic;ENSGALG00000007737;synonymous SNV;ENSGALG00000007737:ENSGALT00000012543:exon4:c.C294T:p.S98S,	not_cpg_island	1.0;0;8	1;1;0
14	12307066	C	T	C	exonic;ENSGALG00000007737;synonymous SNV;ENSGALG00000007737:ENSGALT00000012543:exon4:c.C294T:p.S98S,	not_cpg_island	1.0;0;8	1;1;0
14	12307066	C	T	C	exonic;ENSGALG00000007737;synonymous SNV;ENSGALG00000007737:ENSGALT00000012543:exon4:c.C294T:p.S98S,	not_cpg_island	1.0;0;8	1;1;0
14	12307111	C	C	T	exonic;ENSGALG00000007737;synonymous SNV;ENSGALG00000007737:ENSGALT00000012543:exon4:c.C339T:p.Y113Y,	not_cpg_island	1;1;0	1.0;0;23
14	12307111	C	C	T	exonic;ENSGALG00000007737;synonymous SNV;ENSGALG00000007737:ENSGALT00000012543:exon4:c.C339T:p.Y113Y,	not_cpg_island	1;1;0	1.0;0;23
14	12307111	C	C	T	exonic;ENSGALG00000007737;synonymous SNV;ENSGALG00000007737:ENSGALT00000012543:exon4:c.C339T:p.Y113Y,	not_cpg_island	1;1;0	1.0;0;23
14	12307467	G	G	A	intronic;ENSGALG00000007737;.;.	not_cpg_island	1;1;0	1.0;0;18
14	12307467	G	G	A	intronic;ENSGALG00000007737;.;.	not_cpg_island	1;1;0	1.0;0;18
14	12307467	G	G	A	intronic;ENSGALG00000007737;.;.	not_cpg_island	1;1;0	1.0;0;18
14	12307488	C	C	A	intronic;ENSGALG00000007737;.;.	not_cpg_island	1;1;0	1.0;0;21
14	12307488	C	C	A	intronic;ENSGALG00000007737;.;.	not_cpg_island	1;1;0	1.0;0;21
14	12307488	C	C	A	intronic;ENSGALG00000007737;.;.	not_cpg_island	1;1;0	1.0;0;21
14	12307513	C	C	T	intronic;ENSGALG00000007737;.;.	not_cpg_island	1;1;0	1.0;0;25
14	12307513	C	C	T	intronic;ENSGALG00000007737;.;.	not_cpg_island	1;1;0	1.0;0;25
14	12307513	C	C	T	intronic;ENSGALG00000007737;.;.	not_cpg_island	1;1;0	1.0;0;25
14	12307514	G	A	G	intronic;ENSGALG00000007737;.;.	not_cpg_island	1.0;0;4	1;1;0
14	12307514	G	A	G	intronic;ENSGALG00000007737;.;.	not_cpg_island	1.0;0;4	1;1;0
14	12307514	G	A	G	intronic;ENSGALG00000007737;.;.	not_cpg_island	1.0;0;4	1;1;0
14	12307599	C	A	C	intronic;ENSGALG00000007737;.;.	not_cpg_island	1.0;0;3	1;1;0
14	12307599	C	A	C	intronic;ENSGALG00000007737;.;.	not_cpg_island	1.0;0;3	1;1;0
14	12307599	C	A	C	intronic;ENSGALG00000007737;.;.	not_cpg_island	1.0;0;3	1;1;0
14	12307621	G	G	A	intronic;ENSGALG00000007737;.;.	not_cpg_island	1;1;0	1.0;0;12
14	12307621	G	G	A	intronic;ENSGALG00000007737;.;.	not_cpg_island	1;1;0	1.0;0;12
14	12307621	G	G	A	intronic;ENSGALG00000007737;.;.	not_cpg_island	1;1;0	1.0;0;12
14	12307807	C	T	C	intronic;ENSGALG00000007737;.;.	not_cpg_island	1.0;0;11	1;1;0
14	12307807	C	T	C	intronic;ENSGALG00000007737;.;.	not_cpg_island	1.0;0;11	1;1;0
14	12307807	C	T	C	intronic;ENSGALG00000007737;.;.	not_cpg_island	1.0;0;11	1;1;0
14	12307967	G	G	C	intronic;ENSGALG00000007737;.;.	not_cpg_island	1;1;0	1.0;0;14
14	12307967	G	G	C	intronic;ENSGALG00000007737;.;.	not_cpg_island	1;1;0	1.0;0;14
14	12307967	G	G	C	intronic;ENSGALG00000007737;.;.	not_cpg_island	1;1;0	1.0;0;14
14	12308085	G	G	T	intronic;ENSGALG00000007737;.;.	not_cpg_island	1;1;0	1.0;0;22
14	12308085	G	G	T	intronic;ENSGALG00000007737;.;.	not_cpg_island	1;1;0	1.0;0;22
14	12308085	G	G	T	intronic;ENSGALG00000007737;.;.	not_cpg_island	1;1;0	1.0;0;22
14	12308232	G	G	C	intronic;ENSGALG00000007737;.;.	not_cpg_island	1;1;0	1.0;0;21
14	12308232	G	G	C	intronic;ENSGALG00000007737;.;.	not_cpg_island	1;1;0	1.0;0;21
14	12308232	G	G	C	intronic;ENSGALG00000007737;.;.	not_cpg_island	1;1;0	1.0;0;21
14	12308556	A	A	G	intronic;ENSGALG00000007737;.;.	not_cpg_island	1;1;0	1.0;0;26
14	12308556	A	A	G	intronic;ENSGALG00000007737;.;.	not_cpg_island	1;1;0	1.0;0;26
14	12308556	A	A	G	intronic;ENSGALG00000007737;.;.	not_cpg_island	1;1;0	1.0;0;26
14	12308877	T	T	C	exonic;ENSGALG00000007737;synonymous SNV;ENSGALG00000007737:ENSGALT00000012543:exon6:c.T582C:p.A194A,	not_cpg_island	1;1;0	1.0;0;16
14	12308877	T	T	C	exonic;ENSGALG00000007737;synonymous SNV;ENSGALG00000007737:ENSGALT00000012543:exon6:c.T582C:p.A194A,	not_cpg_island	1;1;0	1.0;0;16
14	12308981	T	T	C	exonic;ENSGALG00000007737;nonsynonymous SNV;ENSGALG00000007737:ENSGALT00000012543:exon6:c.T686C:p.V229A,	not_cpg_island	1;1;0	1.0;0;15
14	12308981	T	T	C	exonic;ENSGALG00000007737;nonsynonymous SNV;ENSGALG00000007737:ENSGALT00000012543:exon6:c.T686C:p.V229A,	not_cpg_island	1;1;0	1.0;0;15
14	12310277	G	G	T	UTR3;ENSGALG00000007737;.;.	not_cpg_island	1;1;0	1.0;0;23
14	12310277	G	G	T	UTR3;ENSGALG00000007737;.;.	not_cpg_island	1;1;0	1.0;0;23
14	12310353	C	G	C	UTR3;ENSGALG00000007737;.;.	not_cpg_island	1.0;0;4	1;1;0
14	12310353	C	G	C	UTR3;ENSGALG00000007737;.;.	not_cpg_island	1.0;0;4	1;1;0
14	12310496	T	T	C	downstream;ENSGALG00000007737,ENSGALG00000023707;.;.	not_cpg_island	1;1;0	1.0;0;12
14	12310496	T	T	C	downstream;ENSGALG00000007737,ENSGALG00000023707;.;.	not_cpg_island	1;1;0	1.0;0;12
14	12310730	C	C	G	intronic;ENSGALG00000023707;.;.	not_cpg_island	1;1;0	1.0;0;23
14	12310730	C	C	G	intronic;ENSGALG00000023707;.;.	not_cpg_island	1;1;0	1.0;0;23
14	12311020	C	C	A	intronic;ENSGALG00000023707;.;.	not_cpg_island	1;1;0	1.0;0;14
14	12311020	C	C	A	intronic;ENSGALG00000023707;.;.	not_cpg_island	1;1;0	1.0;0;14
14	12311297	C	C	T	exonic;ENSGALG00000023707;nonsynonymous SNV;ENSGALG00000023707:ENSGALT00000039621:exon7:c.G803A:p.R268H,	not_cpg_island	1;1;0	1.0;0;20
14	12311297	C	C	T	exonic;ENSGALG00000023707;nonsynonymous SNV;ENSGALG00000023707:ENSGALT00000039621:exon7:c.G803A:p.R268H,	not_cpg_island	1;1;0	1.0;0;20
14	12311297	C	C	T	exonic;ENSGALG00000023707;nonsynonymous SNV;ENSGALG00000023707:ENSGALT00000039621:exon7:c.G803A:p.R268H,	not_cpg_island	1;1;0	1.0;0;20
14	12311329	C	T	C	exonic;ENSGALG00000023707;synonymous SNV;ENSGALG00000023707:ENSGALT00000039621:exon7:c.G771A:p.V257V,	not_cpg_island	1.0;0;3	1;1;0
14	12311329	C	T	C	exonic;ENSGALG00000023707;synonymous SNV;ENSGALG00000023707:ENSGALT00000039621:exon7:c.G771A:p.V257V,	not_cpg_island	1.0;0;3	1;1;0
14	12311329	C	T	C	exonic;ENSGALG00000023707;synonymous SNV;ENSGALG00000023707:ENSGALT00000039621:exon7:c.G771A:p.V257V,	not_cpg_island	1.0;0;3	1;1;0
14	12311348	T	C	T	exonic;ENSGALG00000023707;nonsynonymous SNV;ENSGALG00000023707:ENSGALT00000039621:exon7:c.A752G:p.K251R,	not_cpg_island	1.0;0;2	1;1;0
14	12311348	T	C	T	exonic;ENSGALG00000023707;nonsynonymous SNV;ENSGALG00000023707:ENSGALT00000039621:exon7:c.A752G:p.K251R,	not_cpg_island	1.0;0;2	1;1;0
14	12311348	T	C	T	exonic;ENSGALG00000023707;nonsynonymous SNV;ENSGALG00000023707:ENSGALT00000039621:exon7:c.A752G:p.K251R,	not_cpg_island	1.0;0;2	1;1;0
14	12311356	G	A	G	exonic;ENSGALG00000023707;synonymous SNV;ENSGALG00000023707:ENSGALT00000039621:exon7:c.C744T:p.C248C,	not_cpg_island	1.0;0;2	1;1;0
14	12311356	G	A	G	exonic;ENSGALG00000023707;synonymous SNV;ENSGALG00000023707:ENSGALT00000039621:exon7:c.C744T:p.C248C,	not_cpg_island	1.0;0;2	1;1;0
14	12311356	G	A	G	exonic;ENSGALG00000023707;synonymous SNV;ENSGALG00000023707:ENSGALT00000039621:exon7:c.C744T:p.C248C,	not_cpg_island	1.0;0;2	1;1;0
14	12311398	G	G	C	intronic;ENSGALG00000023707;.;.	not_cpg_island	1;1;0	1.0;0;13
14	12311398	G	G	C	intronic;ENSGALG00000023707;.;.	not_cpg_island	1;1;0	1.0;0;13
14	12311398	G	G	C	intronic;ENSGALG00000023707;.;.	not_cpg_island	1;1;0	1.0;0;13
14	12311681	A	A	G	intronic;ENSGALG00000023707;.;.	not_cpg_island	1;1;0	1.0;0;11
14	12311681	A	A	G	intronic;ENSGALG00000023707;.;.	not_cpg_island	1;1;0	1.0;0;11
14	12311681	A	A	G	intronic;ENSGALG00000023707;.;.	not_cpg_island	1;1;0	1.0;0;11
14	12311689	G	G	C	intronic;ENSGALG00000023707;.;.	not_cpg_island	1;1;0	1.0;0;11
14	12311689	G	G	C	intronic;ENSGALG00000023707;.;.	not_cpg_island	1;1;0	1.0;0;11
14	12311689	G	G	C	intronic;ENSGALG00000023707;.;.	not_cpg_island	1;1;0	1.0;0;11
14	12311735	G	G	A	intronic;ENSGALG00000023707;.;.	not_cpg_island	1;1;0	1.0;0;9
14	12311735	G	G	A	intronic;ENSGALG00000023707;.;.	not_cpg_island	1;1;0	1.0;0;9
14	12311735	G	G	A	intronic;ENSGALG00000023707;.;.	not_cpg_island	1;1;0	1.0;0;9
14	12311789	G	A	G	exonic;ENSGALG00000023707;synonymous SNV;ENSGALG00000023707:ENSGALT00000039621:exon5:c.C552T:p.A184A,	not_cpg_island	1.0;0;4	1;1;0
14	12311789	G	A	G	exonic;ENSGALG00000023707;synonymous SNV;ENSGALG00000023707:ENSGALT00000039621:exon5:c.C552T:p.A184A,	not_cpg_island	1.0;0;4	1;1;0
14	12311789	G	A	G	exonic;ENSGALG00000023707;synonymous SNV;ENSGALG00000023707:ENSGALT00000039621:exon5:c.C552T:p.A184A,	not_cpg_island	1.0;0;4	1;1;0
14	12311816	G	A	G	exonic;ENSGALG00000023707;synonymous SNV;ENSGALG00000023707:ENSGALT00000039621:exon5:c.C525T:p.I175I,	not_cpg_island	1.0;0;3	1;1;0
14	12311816	G	A	G	exonic;ENSGALG00000023707;synonymous SNV;ENSGALG00000023707:ENSGALT00000039621:exon5:c.C525T:p.I175I,	not_cpg_island	1.0;0;3	1;1;0
14	12311816	G	A	G	exonic;ENSGALG00000023707;synonymous SNV;ENSGALG00000023707:ENSGALT00000039621:exon5:c.C525T:p.I175I,	not_cpg_island	1.0;0;3	1;1;0
14	12311837	C	C	T	exonic;ENSGALG00000023707;synonymous SNV;ENSGALG00000023707:ENSGALT00000039621:exon5:c.G504A:p.P168P,	not_cpg_island	1;1;0	1.0;0;17
14	12311837	C	C	T	exonic;ENSGALG00000023707;synonymous SNV;ENSGALG00000023707:ENSGALT00000039621:exon5:c.G504A:p.P168P,	not_cpg_island	1;1;0	1.0;0;17
14	12311837	C	C	T	exonic;ENSGALG00000023707;synonymous SNV;ENSGALG00000023707:ENSGALT00000039621:exon5:c.G504A:p.P168P,	not_cpg_island	1;1;0	1.0;0;17
14	12311851	A	A	G	exonic;ENSGALG00000023707;synonymous SNV;ENSGALG00000023707:ENSGALT00000039621:exon5:c.T490C:p.L164L,	not_cpg_island	1;1;0	1.0;0;23
14	12311851	A	A	G	exonic;ENSGALG00000023707;synonymous SNV;ENSGALG00000023707:ENSGALT00000039621:exon5:c.T490C:p.L164L,	not_cpg_island	1;1;0	1.0;0;23
14	12311851	A	A	G	exonic;ENSGALG00000023707;synonymous SNV;ENSGALG00000023707:ENSGALT00000039621:exon5:c.T490C:p.L164L,	not_cpg_island	1;1;0	1.0;0;23
14	12311949	A	A	G	intronic;ENSGALG00000023707;.;.	not_cpg_island	1;1;0	1.0;0;11
14	12311949	A	A	G	intronic;ENSGALG00000023707;.;.	not_cpg_island	1;1;0	1.0;0;11
14	12311949	A	A	G	intronic;ENSGALG00000023707;.;.	not_cpg_island	1;1;0	1.0;0;11
14	12312102	G	A	G	intronic;ENSGALG00000023707;.;.	not_cpg_island	1.0;0;4	1;1;0
14	12312102	G	A	G	intronic;ENSGALG00000023707;.;.	not_cpg_island	1.0;0;4	1;1;0
14	12312102	G	A	G	intronic;ENSGALG00000023707;.;.	not_cpg_island	1.0;0;4	1;1;0
14	12312174	A	A	T	intronic;ENSGALG00000023707;.;.	not_cpg_island	1;1;0	1.0;0;14
14	12312174	A	A	T	intronic;ENSGALG00000023707;.;.	not_cpg_island	1;1;0	1.0;0;14
14	12312174	A	A	T	intronic;ENSGALG00000023707;.;.	not_cpg_island	1;1;0	1.0;0;14
14	12312247	C	T	C	intronic;ENSGALG00000023707;.;.	not_cpg_island	1.0;0;3	1;1;0
14	12312247	C	T	C	intronic;ENSGALG00000023707;.;.	not_cpg_island	1.0;0;3	1;1;0
14	12312247	C	T	C	intronic;ENSGALG00000023707;.;.	not_cpg_island	1.0;0;3	1;1;0
14	12312452	C	C	T	intronic;ENSGALG00000023707;.;.	not_cpg_island	1;1;0	1.0;0;20
14	12312452	C	C	T	intronic;ENSGALG00000023707;.;.	not_cpg_island	1;1;0	1.0;0;20
14	12312452	C	C	T	intronic;ENSGALG00000023707;.;.	not_cpg_island	1;1;0	1.0;0;20
14	12312499	C	C	T	intronic;ENSGALG00000023707;.;.	not_cpg_island	1;1;0	1.0;0;13
14	12312499	C	C	T	intronic;ENSGALG00000023707;.;.	not_cpg_island	1;1;0	1.0;0;13
14	12312499	C	C	T	intronic;ENSGALG00000023707;.;.	not_cpg_island	1;1;0	1.0;0;13
14	12312535	A	G	A	intronic;ENSGALG00000023707;.;.	not_cpg_island	1.0;0;2	1;1;0
14	12312535	A	G	A	intronic;ENSGALG00000023707;.;.	not_cpg_island	1.0;0;2	1;1;0
14	12312535	A	G	A	intronic;ENSGALG00000023707;.;.	not_cpg_island	1.0;0;2	1;1;0
14	12312714	T	T	C	intronic;ENSGALG00000023707;.;.	not_cpg_island	1;1;0	1.0;0;22
14	12312714	T	T	C	intronic;ENSGALG00000023707;.;.	not_cpg_island	1;1;0	1.0;0;22
14	12312714	T	T	C	intronic;ENSGALG00000023707;.;.	not_cpg_island	1;1;0	1.0;0;22
14	12312820	A	A	G	intronic;ENSGALG00000023707;.;.	not_cpg_island	1;1;0	1.0;0;18
14	12312820	A	A	G	intronic;ENSGALG00000023707;.;.	not_cpg_island	1;1;0	1.0;0;18
14	12312820	A	A	G	intronic;ENSGALG00000023707;.;.	not_cpg_island	1;1;0	1.0;0;18
14	12312828	G	G	A	intronic;ENSGALG00000023707;.;.	not_cpg_island	1;1;0	1.0;0;16
14	12312828	G	G	A	intronic;ENSGALG00000023707;.;.	not_cpg_island	1;1;0	1.0;0;16
14	12312828	G	G	A	intronic;ENSGALG00000023707;.;.	not_cpg_island	1;1;0	1.0;0;16
14	12313011	C	T	C	intronic;ENSGALG00000023707;.;.	not_cpg_island	1.0;0;5	1;1;0
14	12313011	C	T	C	intronic;ENSGALG00000023707;.;.	not_cpg_island	1.0;0;5	1;1;0
14	12313011	C	T	C	intronic;ENSGALG00000023707;.;.	not_cpg_island	1.0;0;5	1;1;0
14	12313397	G	G	A	intronic;ENSGALG00000023707;.;.	not_cpg_island	1;1;0	1.0;0;15
14	12313397	G	G	A	intronic;ENSGALG00000023707;.;.	not_cpg_island	1;1;0	1.0;0;15
14	12313397	G	G	A	intronic;ENSGALG00000023707;.;.	not_cpg_island	1;1;0	1.0;0;15
14	12313531	A	A	G	exonic;ENSGALG00000023707;synonymous SNV;ENSGALG00000023707:ENSGALT00000039621:exon1:c.T177C:p.D59D,	not_cpg_island	1;1;0	1.0;0;19
14	12313531	A	A	G	exonic;ENSGALG00000023707;synonymous SNV;ENSGALG00000023707:ENSGALT00000039621:exon1:c.T177C:p.D59D,	not_cpg_island	1;1;0	1.0;0;19
14	12313531	A	A	G	exonic;ENSGALG00000023707;synonymous SNV;ENSGALG00000023707:ENSGALT00000039621:exon1:c.T177C:p.D59D,	not_cpg_island	1;1;0	1.0;0;19
14	12314119	C	C	G	upstream;ENSGALG00000023707;.;.	not_cpg_island	1;1;0	1.0;0;7
14	12314119	C	C	G	upstream;ENSGALG00000023707;.;.	not_cpg_island	1;1;0	1.0;0;7
14	12314119	C	C	G	upstream;ENSGALG00000023707;.;.	not_cpg_island	1;1;0	1.0;0;7
14	12314306	G	G	A	upstream;ENSGALG00000023707;.;.	not_cpg_island	1;1;0	1.0;0;5
14	12314306	G	G	A	upstream;ENSGALG00000023707;.;.	not_cpg_island	1;1;0	1.0;0;5
14	12314306	G	G	A	upstream;ENSGALG00000023707;.;.	not_cpg_island	1;1;0	1.0;0;5
14	12314419	T	T	C	upstream;ENSGALG00000023707;.;.	not_cpg_island	1;1;0	1.0;0;6
14	12314419	T	T	C	upstream;ENSGALG00000023707;.;.	not_cpg_island	1;1;0	1.0;0;6
14	12314419	T	T	C	upstream;ENSGALG00000023707;.;.	not_cpg_island	1;1;0	1.0;0;6
14	12314477	A	A	G	upstream;ENSGALG00000023707;.;.	not_cpg_island	1;1;0	1.0;0;14
14	12314477	A	A	G	upstream;ENSGALG00000023707;.;.	not_cpg_island	1;1;0	1.0;0;14
14	12314477	A	A	G	upstream;ENSGALG00000023707;.;.	not_cpg_island	1;1;0	1.0;0;14
14	12314505	G	A	G	upstream;ENSGALG00000023707;.;.	not_cpg_island	1.0;0;3	1;1;0
14	12314505	G	A	G	upstream;ENSGALG00000023707;.;.	not_cpg_island	1.0;0;3	1;1;0
14	12314505	G	A	G	upstream;ENSGALG00000023707;.;.	not_cpg_island	1.0;0;3	1;1;0
14	12315422	C	A	C	downstream;ENSGALG00000002051;.;.	not_cpg_island	1.0;0;6	1;1;0
14	12315422	C	A	C	downstream;ENSGALG00000002051;.;.	not_cpg_island	1.0;0;6	1;1;0
14	12315448	C	T	C	downstream;ENSGALG00000002051;.;.	not_cpg_island	1.0;0;10	1;1;0
14	12315448	C	T	C	downstream;ENSGALG00000002051;.;.	not_cpg_island	1.0;0;10	1;1;0
14	12320024	C	C	T	intronic;ENSGALG00000002051;.;.	not_cpg_island	1;1;0	1.0;0;7
14	12320024	C	C	T	intronic;ENSGALG00000002051;.;.	not_cpg_island	1;1;0	1.0;0;7
14	12320565	A	A	G	upstream;ENSGALG00000002051,ENSGALG00000007591;.;.	cpg_island_non_diff	1;1;0	1.0;0;6
14	12320565	A	A	G	upstream;ENSGALG00000002051,ENSGALG00000007591;.;.	cpg_island_non_diff	1;1;0	1.0;0;6
14	12320567	C	C	G	upstream;ENSGALG00000002051,ENSGALG00000007591;.;.	cpg_island_cpg_diff	1;1;0	1.0;0;6
14	12320567	C	C	G	upstream;ENSGALG00000002051,ENSGALG00000007591;.;.	cpg_island_cpg_diff	1;1;0	1.0;0;6
14	12322147	A	A	G	intronic;ENSGALG00000007591;.;.	not_cpg_island	1;1;0	1.0;0;4
14	12322147	A	A	G	intronic;ENSGALG00000007591;.;.	not_cpg_island	1;1;0	1.0;0;4
14	12322153	G	G	A	intronic;ENSGALG00000007591;.;.	not_cpg_island	1;1;0	1.0;0;5
14	12322153	G	G	A	intronic;ENSGALG00000007591;.;.	not_cpg_island	1;1;0	1.0;0;5
14	12322161	G	G	A	intronic;ENSGALG00000007591;.;.	not_cpg_island	1;1;0	1.0;0;5
14	12322161	G	G	A	intronic;ENSGALG00000007591;.;.	not_cpg_island	1;1;0	1.0;0;5
14	12322166	A	A	G	intronic;ENSGALG00000007591;.;.	not_cpg_island	1;1;0	1.0;0;5
14	12322166	A	A	G	intronic;ENSGALG00000007591;.;.	not_cpg_island	1;1;0	1.0;0;5
14	12322169	T	T	C	intronic;ENSGALG00000007591;.;.	not_cpg_island	1;1;0	1.0;0;5
14	12322169	T	T	C	intronic;ENSGALG00000007591;.;.	not_cpg_island	1;1;0	1.0;0;5
14	12324223	A	A	G	exonic;ENSGALG00000007591;synonymous SNV;ENSGALG00000007591:ENSGALT00000012273:exon4:c.A1053G:p.R351R,	not_cpg_island	1;1;0	1.0;0;23
14	12324223	A	A	G	exonic;ENSGALG00000007591;synonymous SNV;ENSGALG00000007591:ENSGALT00000012273:exon4:c.A1053G:p.R351R,	not_cpg_island	1;1;0	1.0;0;23
14	12324223	A	A	G	exonic;ENSGALG00000007591;synonymous SNV;ENSGALG00000007591:ENSGALT00000012273:exon4:c.A1053G:p.R351R,	not_cpg_island	1;1;0	1.0;0;23
14	12328405	G	G	A	intronic;ENSGALG00000023702;.;.	not_cpg_island	1;1;0	1.0;0;17
14	12328405	G	G	A	intronic;ENSGALG00000023702;.;.	not_cpg_island	1;1;0	1.0;0;17
14	12328484	C	C	T	intronic;ENSGALG00000023702;.;.	not_cpg_island	1;1;0	1.0;0;14
14	12328484	C	C	T	intronic;ENSGALG00000023702;.;.	not_cpg_island	1;1;0	1.0;0;14
14	12328555	C	C	G	intronic;ENSGALG00000023702;.;.	not_cpg_island	1;1;0	1.0;0;15
14	12328555	C	C	G	intronic;ENSGALG00000023702;.;.	not_cpg_island	1;1;0	1.0;0;15
14	12328584	T	A	T	intronic;ENSGALG00000023702;.;.	not_cpg_island	1.0;0;3	1;1;0
14	12328584	T	A	T	intronic;ENSGALG00000023702;.;.	not_cpg_island	1.0;0;3	1;1;0
14	12328588	T	C	T	intronic;ENSGALG00000023702;.;.	not_cpg_island	1.0;0;3	1;1;0
14	12328588	T	C	T	intronic;ENSGALG00000023702;.;.	not_cpg_island	1.0;0;3	1;1;0
14	12328620	G	A	G	intronic;ENSGALG00000023702;.;.	not_cpg_island	1.0;0;5	1;1;0
14	12328620	G	A	G	intronic;ENSGALG00000023702;.;.	not_cpg_island	1.0;0;5	1;1;0
14	12328738	C	G	C	intronic;ENSGALG00000023702;.;.	not_cpg_island	1.0;0;4	1;1;0
14	12328738	C	G	C	intronic;ENSGALG00000023702;.;.	not_cpg_island	1.0;0;4	1;1;0
14	12328996	A	G	A	intronic;ENSGALG00000023702;.;.	not_cpg_island	1.0;0;9	1;1;0
14	12328996	A	G	A	intronic;ENSGALG00000023702;.;.	not_cpg_island	1.0;0;9	1;1;0
14	12329013	G	A	G	intronic;ENSGALG00000023702;.;.	not_cpg_island	1.0;0;11	1;1;0
14	12329013	G	A	G	intronic;ENSGALG00000023702;.;.	not_cpg_island	1.0;0;11	1;1;0
14	12329044	C	T	C	intronic;ENSGALG00000023702;.;.	not_cpg_island	1.0;0;7	1;1;0
14	12329044	C	T	C	intronic;ENSGALG00000023702;.;.	not_cpg_island	1.0;0;7	1;1;0
14	12329139	C	C	T	intronic;ENSGALG00000023702;.;.	not_cpg_island	1;1;0	1.0;0;18
14	12329139	C	C	T	intronic;ENSGALG00000023702;.;.	not_cpg_island	1;1;0	1.0;0;18
14	12329141	C	C	T	intronic;ENSGALG00000023702;.;.	not_cpg_island	1;1;0	1.0;0;16
14	12329141	C	C	T	intronic;ENSGALG00000023702;.;.	not_cpg_island	1;1;0	1.0;0;16
14	12329276	T	T	C	intronic;ENSGALG00000023702;.;.	not_cpg_island	1;1;0	1.0;0;21
14	12329276	T	T	C	intronic;ENSGALG00000023702;.;.	not_cpg_island	1;1;0	1.0;0;21
14	12329281	T	T	G	intronic;ENSGALG00000023702;.;.	not_cpg_island	1;1;0	1.0;0;22
14	12329281	T	T	G	intronic;ENSGALG00000023702;.;.	not_cpg_island	1;1;0	1.0;0;22
14	12329304	C	C	A	intronic;ENSGALG00000023702;.;.	not_cpg_island	1;1;0	1.0;0;21
14	12329304	C	C	A	intronic;ENSGALG00000023702;.;.	not_cpg_island	1;1;0	1.0;0;21
14	12329446	C	C	A	intronic;ENSGALG00000023702;.;.	not_cpg_island	1;1;0	1.0;0;22
14	12329446	C	C	A	intronic;ENSGALG00000023702;.;.	not_cpg_island	1;1;0	1.0;0;22
14	12329892	G	A	G	intronic;ENSGALG00000023702;.;.	not_cpg_island	1.0;0;11	1;1;0
14	12329892	G	A	G	intronic;ENSGALG00000023702;.;.	not_cpg_island	1.0;0;11	1;1;0
14	12329951	T	T	C	intronic;ENSGALG00000023702;.;.	not_cpg_island	1;1;0	1.0;0;18
14	12329951	T	T	C	intronic;ENSGALG00000023702;.;.	not_cpg_island	1;1;0	1.0;0;18
14	12329958	C	C	T	intronic;ENSGALG00000023702;.;.	not_cpg_island	1;1;0	1.0;0;16
14	12329958	C	C	T	intronic;ENSGALG00000023702;.;.	not_cpg_island	1;1;0	1.0;0;16
14	12329967	T	T	C	intronic;ENSGALG00000023702;.;.	not_cpg_island	1;1;0	1.0;0;15
14	12329967	T	T	C	intronic;ENSGALG00000023702;.;.	not_cpg_island	1;1;0	1.0;0;15
14	12329971	G	G	C	intronic;ENSGALG00000023702;.;.	not_cpg_island	1;1;0	1.0;0;16
14	12329971	G	G	C	intronic;ENSGALG00000023702;.;.	not_cpg_island	1;1;0	1.0;0;16
14	12329974	C	T	C	intronic;ENSGALG00000023702;.;.	not_cpg_island	1.0;0;6	1;1;0
14	12329974	C	T	C	intronic;ENSGALG00000023702;.;.	not_cpg_island	1.0;0;6	1;1;0
14	12330203	C	C	T	intronic;ENSGALG00000023702;.;.	not_cpg_island	1;1;0	1.0;0;8
14	12330203	C	C	T	intronic;ENSGALG00000023702;.;.	not_cpg_island	1;1;0	1.0;0;8
14	12330333	T	T	C	intronic;ENSGALG00000023702;.;.	not_cpg_island	1;1;0	1.0;0;10
14	12330333	T	T	C	intronic;ENSGALG00000023702;.;.	not_cpg_island	1;1;0	1.0;0;10
14	12330424	T	T	C	intronic;ENSGALG00000023702;.;.	not_cpg_island	1;1;0	1.0;0;9
14	12330424	T	T	C	intronic;ENSGALG00000023702;.;.	not_cpg_island	1;1;0	1.0;0;9
14	12330799	G	A	G	intronic;ENSGALG00000023702;.;.	not_cpg_island	1.0;0;9	1;1;0
14	12330799	G	A	G	intronic;ENSGALG00000023702;.;.	not_cpg_island	1.0;0;9	1;1;0
14	12331032	G	A	G	intronic;ENSGALG00000023702;.;.	not_cpg_island	1.0;0;5	1;1;0
14	12331032	G	A	G	intronic;ENSGALG00000023702;.;.	not_cpg_island	1.0;0;5	1;1;0
14	12331161	G	A	G	intronic;ENSGALG00000023702;.;.	not_cpg_island	1.0;0;5	1;1;0
14	12331161	G	A	G	intronic;ENSGALG00000023702;.;.	not_cpg_island	1.0;0;5	1;1;0
14	12331183	T	C	T	intronic;ENSGALG00000023702;.;.	not_cpg_island	1.0;0;8	1;1;0
14	12331183	T	C	T	intronic;ENSGALG00000023702;.;.	not_cpg_island	1.0;0;8	1;1;0
14	12331399	G	G	A	intronic;ENSGALG00000023702;.;.	not_cpg_island	1;1;0	1.0;0;16
14	12331399	G	G	A	intronic;ENSGALG00000023702;.;.	not_cpg_island	1;1;0	1.0;0;16
14	12331433	C	C	G	intronic;ENSGALG00000023702;.;.	not_cpg_island	1;1;0	1.0;0;15
14	12331433	C	C	G	intronic;ENSGALG00000023702;.;.	not_cpg_island	1;1;0	1.0;0;15
14	12331690	T	C	T	intronic;ENSGALG00000023702;.;.	not_cpg_island	1.0;0;7	1;1;0
14	12331690	T	C	T	intronic;ENSGALG00000023702;.;.	not_cpg_island	1.0;0;7	1;1;0
14	12331762	A	G	A	intronic;ENSGALG00000023702;.;.	not_cpg_island	1.0;0;8	1;1;0
14	12331762	A	G	A	intronic;ENSGALG00000023702;.;.	not_cpg_island	1.0;0;8	1;1;0
14	12331771	T	C	T	intronic;ENSGALG00000023702;.;.	not_cpg_island	1.0;0;6	1;1;0
14	12331771	T	C	T	intronic;ENSGALG00000023702;.;.	not_cpg_island	1.0;0;6	1;1;0
14	12331786	T	G	T	intronic;ENSGALG00000023702;.;.	not_cpg_island	1.0;0;5	1;1;0
14	12331786	T	G	T	intronic;ENSGALG00000023702;.;.	not_cpg_island	1.0;0;5	1;1;0
14	12331789	T	G	T	intronic;ENSGALG00000023702;.;.	not_cpg_island	1.0;0;5	1;1;0
14	12331789	T	G	T	intronic;ENSGALG00000023702;.;.	not_cpg_island	1.0;0;5	1;1;0
14	12331819	G	A	G	intronic;ENSGALG00000023702;.;.	not_cpg_island	1.0;0;7	1;1;0
14	12331819	G	A	G	intronic;ENSGALG00000023702;.;.	not_cpg_island	1.0;0;7	1;1;0
14	12331843	A	G	A	intronic;ENSGALG00000023702;.;.	not_cpg_island	1.0;0;4	1;1;0
14	12331843	A	G	A	intronic;ENSGALG00000023702;.;.	not_cpg_island	1.0;0;4	1;1;0
14	12331852	A	G	A	intronic;ENSGALG00000023702;.;.	not_cpg_island	1.0;0;5	1;1;0
14	12331852	A	G	A	intronic;ENSGALG00000023702;.;.	not_cpg_island	1.0;0;5	1;1;0
14	12331914	A	T	A	intronic;ENSGALG00000023702;.;.	not_cpg_island	1.0;0;5	1;1;0
14	12331914	A	T	A	intronic;ENSGALG00000023702;.;.	not_cpg_island	1.0;0;5	1;1;0
14	12332156	T	C	T	intronic;ENSGALG00000023702;.;.	not_cpg_island	1.0;0;5	1;1;0
14	12332156	T	C	T	intronic;ENSGALG00000023702;.;.	not_cpg_island	1.0;0;5	1;1;0
14	12332188	C	A	C	intronic;ENSGALG00000023702;.;.	not_cpg_island	1.0;0;5	1;1;0
14	12332188	C	A	C	intronic;ENSGALG00000023702;.;.	not_cpg_island	1.0;0;5	1;1;0
14	12332189	A	A	T	intronic;ENSGALG00000023702;.;.	not_cpg_island	1;1;0	1.0;0;15
14	12332189	A	A	T	intronic;ENSGALG00000023702;.;.	not_cpg_island	1;1;0	1.0;0;15
14	12332201	T	C	T	intronic;ENSGALG00000023702;.;.	not_cpg_island	1.0;0;4	1;1;0
14	12332201	T	C	T	intronic;ENSGALG00000023702;.;.	not_cpg_island	1.0;0;4	1;1;0
14	12332233	G	A	G	intronic;ENSGALG00000023702;.;.	not_cpg_island	1.0;0;5	1;1;0
14	12332233	G	A	G	intronic;ENSGALG00000023702;.;.	not_cpg_island	1.0;0;5	1;1;0
14	12332514	G	A	G	intronic;ENSGALG00000023702;.;.	not_cpg_island	1.0;0;9	1;1;0
14	12332604	G	C	G	intronic;ENSGALG00000023702;.;.	not_cpg_island	1.0;0;7	1;1;0
14	12332621	G	T	G	intronic;ENSGALG00000023702;.;.	not_cpg_island	1.0;0;11	1;1;0
14	12332634	G	A	G	intronic;ENSGALG00000023702;.;.	not_cpg_island	1.0;0;10	1;1;0
14	12345102	A	A	C	downstream;ENSGALG00000028358;.;.	not_cpg_island	1;1;0	1.0;0;5
14	12345102	A	A	C	downstream;ENSGALG00000028358;.;.	not_cpg_island	1;1;0	1.0;0;5
14	12345102	A	A	C	downstream;ENSGALG00000028358;.;.	not_cpg_island	1;1;0	1.0;0;5
14	12345111	G	G	A	downstream;ENSGALG00000028358;.;.	not_cpg_island	1;1;0	1.0;0;6
14	12345111	G	G	A	downstream;ENSGALG00000028358;.;.	not_cpg_island	1;1;0	1.0;0;6
14	12345111	G	G	A	downstream;ENSGALG00000028358;.;.	not_cpg_island	1;1;0	1.0;0;6
14	12345202	C	C	T	downstream;ENSGALG00000028358;.;.	not_cpg_island	1;1;0	1.0;0;11
14	12345202	C	C	T	downstream;ENSGALG00000028358;.;.	not_cpg_island	1;1;0	1.0;0;11
14	12345202	C	C	T	downstream;ENSGALG00000028358;.;.	not_cpg_island	1;1;0	1.0;0;11
14	12346924	T	T	C	intronic;ENSGALG00000028358;.;.	not_cpg_island	1;1;0	1.0;0;3
14	12346924	T	T	C	intronic;ENSGALG00000028358;.;.	not_cpg_island	1;1;0	1.0;0;3
14	12346963	A	A	G	intronic;ENSGALG00000028358;.;.	not_cpg_island	1;1;0	1.0;0;2
14	12346963	A	A	G	intronic;ENSGALG00000028358;.;.	not_cpg_island	1;1;0	1.0;0;2
14	12346987	A	A	G	intronic;ENSGALG00000028358;.;.	not_cpg_island	1;1;0	1.0;0;2
14	12346987	A	A	G	intronic;ENSGALG00000028358;.;.	not_cpg_island	1;1;0	1.0;0;2
14	12347098	G	G	A	intronic;ENSGALG00000028358;.;.	not_cpg_island	1;1;0	1.0;0;4
14	12347098	G	G	A	intronic;ENSGALG00000028358;.;.	not_cpg_island	1;1;0	1.0;0;4
14	12387508	A	C	A	intronic;ENSGALG00000007616;.;.	not_cpg_island	1.0;0;8	1;1;0
14	12387508	A	C	A	intronic;ENSGALG00000007616;.;.	not_cpg_island	1.0;0;8	1;1;0
14	12387555	A	A	G	intronic;ENSGALG00000007616;.;.	not_cpg_island	1;1;0	1.0;0;12
14	12387555	A	A	G	intronic;ENSGALG00000007616;.;.	not_cpg_island	1;1;0	1.0;0;12
14	12387808	G	G	T	intronic;ENSGALG00000007616;.;.	not_cpg_island	1;1;0	1.0;0;13
14	12387808	G	G	T	intronic;ENSGALG00000007616;.;.	not_cpg_island	1;1;0	1.0;0;13
14	12387996	A	G	A	intronic;ENSGALG00000007616;.;.	not_cpg_island	1.0;0;12	1;1;0
14	12387996	A	G	A	intronic;ENSGALG00000007616;.;.	not_cpg_island	1.0;0;12	1;1;0
14	12388000	T	C	T	intronic;ENSGALG00000007616;.;.	not_cpg_island	1.0;0;13	1;1;0
14	12388000	T	C	T	intronic;ENSGALG00000007616;.;.	not_cpg_island	1.0;0;13	1;1;0
14	12388038	C	T	C	intronic;ENSGALG00000007616;.;.	not_cpg_island	1.0;0;8	1;1;0
14	12388038	C	T	C	intronic;ENSGALG00000007616;.;.	not_cpg_island	1.0;0;8	1;1;0
14	12388114	A	A	G	intronic;ENSGALG00000007616;.;.	not_cpg_island	1;1;0	1.0;0;14
14	12388114	A	A	G	intronic;ENSGALG00000007616;.;.	not_cpg_island	1;1;0	1.0;0;14
14	12388204	A	A	C	intronic;ENSGALG00000007616;.;.	not_cpg_island	1;1;0	1.0;0;10
14	12388204	A	A	C	intronic;ENSGALG00000007616;.;.	not_cpg_island	1;1;0	1.0;0;10
14	12388216	A	G	A	intronic;ENSGALG00000007616;.;.	not_cpg_island	1.0;0;23	1;1;0
14	12388216	A	G	A	intronic;ENSGALG00000007616;.;.	not_cpg_island	1.0;0;23	1;1;0
14	12388546	G	A	G	intronic;ENSGALG00000007616;.;.	not_cpg_island	1.0;0;7	1;1;0
14	12388546	G	A	G	intronic;ENSGALG00000007616;.;.	not_cpg_island	1.0;0;7	1;1;0
14	12388609	A	G	A	intronic;ENSGALG00000007616;.;.	not_cpg_island	1.0;0;14	1;1;0
14	12388609	A	G	A	intronic;ENSGALG00000007616;.;.	not_cpg_island	1.0;0;14	1;1;0
14	12388618	C	C	T	intronic;ENSGALG00000007616;.;.	not_cpg_island	1;1;0	1.0;0;16
14	12388618	C	C	T	intronic;ENSGALG00000007616;.;.	not_cpg_island	1;1;0	1.0;0;16
14	12388619	G	A	G	intronic;ENSGALG00000007616;.;.	not_cpg_island	1.0;0;12	1;1;0
14	12388619	G	A	G	intronic;ENSGALG00000007616;.;.	not_cpg_island	1.0;0;12	1;1;0
14	12388675	C	C	T	intronic;ENSGALG00000007616;.;.	not_cpg_island	1;1;0	1.0;0;18
14	12388675	C	C	T	intronic;ENSGALG00000007616;.;.	not_cpg_island	1;1;0	1.0;0;18
14	12388908	C	T	C	intronic;ENSGALG00000007616;.;.	not_cpg_island	1.0;0;7	1;1;0
14	12388908	C	T	C	intronic;ENSGALG00000007616;.;.	not_cpg_island	1.0;0;7	1;1;0
14	12388966	G	G	A	intronic;ENSGALG00000007616;.;.	not_cpg_island	1;1;0	1.0;0;13
14	12388966	G	G	A	intronic;ENSGALG00000007616;.;.	not_cpg_island	1;1;0	1.0;0;13
14	12389063	G	G	A	intronic;ENSGALG00000007616;.;.	not_cpg_island	1;1;0	1.0;0;21
14	12389063	G	G	A	intronic;ENSGALG00000007616;.;.	not_cpg_island	1;1;0	1.0;0;21
14	12396163	C	C	G	intronic;ENSGALG00000007616;.;.	cpg_island_non_diff	1;1;0	1.0;0;4
14	12396163	C	C	G	intronic;ENSGALG00000007616;.;.	cpg_island_non_diff	1;1;0	1.0;0;4
14	12397077	G	G	A	intronic;ENSGALG00000007619;.;.	not_cpg_island	1;1;0	0.833333333333;1;5
14	12397077	G	G	A	intronic;ENSGALG00000007619;.;.	not_cpg_island	1;1;0	0.833333333333;1;5
14	12397126	G	G	A	intronic;ENSGALG00000007619;.;.	not_cpg_island	1;1;0	1.0;0;8
14	12397126	G	G	A	intronic;ENSGALG00000007619;.;.	not_cpg_island	1;1;0	1.0;0;8
14	12397142	T	T	C	intronic;ENSGALG00000007619;.;.	not_cpg_island	1;1;0	1.0;0;7
14	12397142	T	T	C	intronic;ENSGALG00000007619;.;.	not_cpg_island	1;1;0	1.0;0;7
14	12397737	G	G	A	intronic;ENSGALG00000007619;.;.	not_cpg_island	1;1;0	1.0;0;13
14	12397737	G	G	A	intronic;ENSGALG00000007619;.;.	not_cpg_island	1;1;0	1.0;0;13
14	12397749	T	T	C	intronic;ENSGALG00000007619;.;.	not_cpg_island	1;1;0	1.0;0;7
14	12397749	T	T	C	intronic;ENSGALG00000007619;.;.	not_cpg_island	1;1;0	1.0;0;7
14	12397758	A	A	G	intronic;ENSGALG00000007619;.;.	not_cpg_island	1;1;0	1.0;0;6
14	12397758	A	A	G	intronic;ENSGALG00000007619;.;.	not_cpg_island	1;1;0	1.0;0;6
14	12397760	T	T	C	intronic;ENSGALG00000007619;.;.	not_cpg_island	1;1;0	1.0;0;6
14	12397760	T	T	C	intronic;ENSGALG00000007619;.;.	not_cpg_island	1;1;0	1.0;0;6
14	12397852	G	G	A	intronic;ENSGALG00000007619;.;.	not_cpg_island	1;1;0	1.0;0;9
14	12397852	G	G	A	intronic;ENSGALG00000007619;.;.	not_cpg_island	1;1;0	1.0;0;9
14	12397878	C	C	T	intronic;ENSGALG00000007619;.;.	not_cpg_island	1;1;0	1.0;0;8
14	12397878	C	C	T	intronic;ENSGALG00000007619;.;.	not_cpg_island	1;1;0	1.0;0;8
14	12397956	C	C	T	intronic;ENSGALG00000007619;.;.	not_cpg_island	1;1;0	1.0;0;7
14	12397956	C	C	T	intronic;ENSGALG00000007619;.;.	not_cpg_island	1;1;0	1.0;0;7
14	12398102	A	A	G	intronic;ENSGALG00000007619;.;.	not_cpg_island	1;1;0	1.0;0;5
14	12398102	A	A	G	intronic;ENSGALG00000007619;.;.	not_cpg_island	1;1;0	1.0;0;5
14	12400634	G	G	A	intronic;ENSGALG00000007619;.;.	not_cpg_island	1;1;0	1.0;0;8
14	12400634	G	G	A	intronic;ENSGALG00000007619;.;.	not_cpg_island	1;1;0	1.0;0;8
14	12400634	G	G	A	intronic;ENSGALG00000007619;.;.	not_cpg_island	1;1;0	1.0;0;8
14	12400712	A	A	G	intronic;ENSGALG00000007619;.;.	not_cpg_island	1;1;0	1.0;0;11
14	12400712	A	A	G	intronic;ENSGALG00000007619;.;.	not_cpg_island	1;1;0	1.0;0;11
14	12400712	A	A	G	intronic;ENSGALG00000007619;.;.	not_cpg_island	1;1;0	1.0;0;11
14	12401974	T	T	C	intronic;ENSGALG00000007619;.;.	not_cpg_island	1;1;0	1.0;0;20
14	12401974	T	T	C	intronic;ENSGALG00000007619;.;.	not_cpg_island	1;1;0	1.0;0;20
14	12401984	A	A	G	intronic;ENSGALG00000007619;.;.	not_cpg_island	1;1;0	1.0;0;18
14	12401984	A	A	G	intronic;ENSGALG00000007619;.;.	not_cpg_island	1;1;0	1.0;0;18
14	12402649	T	T	C	intronic;ENSGALG00000007619;.;.	not_cpg_island	1;1;0	1.0;0;24
14	12402649	T	T	C	intronic;ENSGALG00000007619;.;.	not_cpg_island	1;1;0	1.0;0;24
14	12402675	T	T	C	intronic;ENSGALG00000007619;.;.	not_cpg_island	1;1;0	1.0;0;23
14	12402675	T	T	C	intronic;ENSGALG00000007619;.;.	not_cpg_island	1;1;0	1.0;0;23
14	12402683	C	C	T	intronic;ENSGALG00000007619;.;.	not_cpg_island	1;1;0	1.0;0;21
14	12402683	C	C	T	intronic;ENSGALG00000007619;.;.	not_cpg_island	1;1;0	1.0;0;21
14	12402848	T	C	T	intronic;ENSGALG00000007619;.;.	not_cpg_island	1.0;0;3	1;1;0
14	12402848	T	C	T	intronic;ENSGALG00000007619;.;.	not_cpg_island	1.0;0;3	1;1;0
14	12403074	G	G	A	intronic;ENSGALG00000007619;.;.	not_cpg_island	1;1;0	1.0;0;16
14	12403074	G	G	A	intronic;ENSGALG00000007619;.;.	not_cpg_island	1;1;0	1.0;0;16
14	12403230	A	A	G	intronic;ENSGALG00000007619;.;.	not_cpg_island	1;1;0	0.941176470588;1;16
14	12403230	A	A	G	intronic;ENSGALG00000007619;.;.	not_cpg_island	1;1;0	0.941176470588;1;16
14	12403424	A	A	G	intronic;ENSGALG00000007619;.;.	not_cpg_island	1;1;0	1.0;0;5
14	12403424	A	A	G	intronic;ENSGALG00000007619;.;.	not_cpg_island	1;1;0	1.0;0;5
14	12403544	G	G	A	intronic;ENSGALG00000007619;.;.	not_cpg_island	1;1;0	1.0;0;10
14	12403544	G	G	A	intronic;ENSGALG00000007619;.;.	not_cpg_island	1;1;0	1.0;0;10
14	12403926	T	T	C	exonic;ENSGALG00000007619;synonymous SNV;ENSGALG00000007619:ENSGALT00000012323:exon3:c.T435C:p.A145A,	not_cpg_island	1;1;0	1.0;0;4
14	12403926	T	T	C	exonic;ENSGALG00000007619;synonymous SNV;ENSGALG00000007619:ENSGALT00000012323:exon3:c.T435C:p.A145A,	not_cpg_island	1;1;0	1.0;0;4
14	12404469	C	C	T/G	UTR3;ENSGALG00000007619;.;.	not_cpg_island	1;1;0	1.0;0;9
14	12404469	C	C	T/G	UTR3;ENSGALG00000007619;.;.	not_cpg_island	1;1;0	1.0;0;9
14	12404950	C	C	T	downstream;ENSGALG00000007619,ENSGALG00000028469;.;.	not_cpg_island	1;1;0	1.0;0;10
14	12404950	C	C	T	downstream;ENSGALG00000007619,ENSGALG00000028469;.;.	not_cpg_island	1;1;0	1.0;0;10
14	12405069	C	C	T	downstream;ENSGALG00000007619,ENSGALG00000028469;.;.	not_cpg_island	1;1;0	1.0;0;10
14	12405069	C	C	T	downstream;ENSGALG00000007619,ENSGALG00000028469;.;.	not_cpg_island	1;1;0	1.0;0;10
14	12405074	G	T	G	downstream;ENSGALG00000007619,ENSGALG00000028469;.;.	not_cpg_island	1.0;0;2	1;1;0
14	12405074	G	T	G	downstream;ENSGALG00000007619,ENSGALG00000028469;.;.	not_cpg_island	1.0;0;2	1;1;0
14	12405127	G	G	A	downstream;ENSGALG00000007619,ENSGALG00000028469;.;.	not_cpg_island	1;1;0	1.0;0;13
14	12405127	G	G	A	downstream;ENSGALG00000007619,ENSGALG00000028469;.;.	not_cpg_island	1;1;0	1.0;0;13
14	12405229	T	T	C	downstream;ENSGALG00000007619,ENSGALG00000028469;.;.	not_cpg_island	1;1;0	1.0;0;9
14	12405229	T	T	C	downstream;ENSGALG00000007619,ENSGALG00000028469;.;.	not_cpg_island	1;1;0	1.0;0;9
14	12405238	T	T	C	downstream;ENSGALG00000007619,ENSGALG00000028469;.;.	not_cpg_island	1;1;0	1.0;0;11
14	12405238	T	T	C	downstream;ENSGALG00000007619,ENSGALG00000028469;.;.	not_cpg_island	1;1;0	1.0;0;11
14	12405426	C	A	C	downstream;ENSGALG00000007619,ENSGALG00000028469;.;.	not_cpg_island	1.0;0;2	1;1;0
14	12405426	C	A	C	downstream;ENSGALG00000007619,ENSGALG00000028469;.;.	not_cpg_island	1.0;0;2	1;1;0
14	12405441	C	C	T	downstream;ENSGALG00000007619,ENSGALG00000028469;.;.	not_cpg_island	1;1;0	1.0;0;5
[truncated: 26,096 more rows]
