# Supplementary material for: The genomic architecture of resistance to Campylobacter jejuni intestinal colonisation in chickens
Source: BMC Genomics. 2016 Apr 18;17:293. doi: 10.1186/s12864-016-2612-7 (PMC4835825; doi:10.1186/s12864-016-2612-7)
Supplement: Additional file 10: Table S4 — Genes located in the QTL candidate regions for Campylobacter resistance containing splicing, 5′UTR, both missense and UTR, CpG sites SNVs. (XLSX 14 kb) [file 12864_2016_2612_MOESM10_ESM.xlsx]

## Sheet: Sheet1
Single Nucleotide Variants	Chromosome	Genes
splicing	4	RASSF6, CXCli2, EPHA5
splicing	7	SLC38A11, IFIH1, LY75, OBSL1, DNPEP, ITGB6, PTPRN, STK16, GLB1L, ATG9A, NHEJ1, CCDC108, PRKAG3, AAMP, RACGAP1, CNTNAP5, SLC15A2, TTC21B, PLA2R1, SPEG, ANKZF1, ABCB6, Wnt10a, CTDSP1, CATIP, ERCC3, TSN, CLASP1, ADCY5, PTPLB, PLCD4, PECR, CYP27C1, EPB41L5, RACGAP1, MYO10
splicing	14	DNASE, LUC7L, CLCN7, NUDT16L1, C16orf96, HMOX2, SLX4, TRAP1
splicing	16	BLEC2, GNB2L1, TRIM27.1, TRIM7.1, ZNF692, C4, TAP2, TAP1, TPN, BRD2,FGA (TNXB)
5' UTR	4	RASSF6, EPHA5
5' UTR	7	SLC38A11, DPP4, PSMD14, ANKZF1, NHEJ1, TMEM169, ARHGEF1, MYLK, MRAS, SMARCAL1, RUFY4, Wnt10a
5' UTR	14	ENSGALG00000023695
5' UTR	16	BLEC1, BLEC2, B-BTN2
missense and UTR	4	EPHA5, RASSF6
missense and UTR	7	SLC38A11, ITGB6, ITGB5,PLA2R1, STK11IP, GRB14, PNKD, ZFAND28, GMPPA, CYP27A1, TTC21B, KCNH7, OBSL1, GLB1L, NHEJ1, TMEM169, ABCB6, IQCB1, DNAJB2, FAP, SMARCAL, PECR, HSPBAP1, PDIA5, PTPRN, SPEC
missense and UTR	14	TRAP1, SLX4, C16orf96
missense and UTR	16	HEP21, B-BTN2, BLEC2, BLEC1, HLA-DMB, DMBA, BFIV21, TAP1, C4
CpG site in CpG island	7	PLA2R1, ASIC4, STK16, ANKZF1, CRYBA2, RNF25, PLCD4, PNKD, RPL37A, ERCC3, MRAS, TSN, NIFK, EAF2, TMEM198, gga-mir-375, gga-mir-1788
CpG site in CpG island	11	CDH11, CDH8
CpG site in CpG island	14	PDIA2, CLCN7, ECI1, C7orf26, DNASE1, RGS11
CpG site in CpG island	16	DMB2, BF1, TRIM7.2								-
