# Supplementary material for: The genomic architecture of resistance to Campylobacter jejuni intestinal colonisation in chickens
Source: BMC Genomics. 2016 Apr 18;17:293. doi: 10.1186/s12864-016-2612-7 (PMC4835825; doi:10.1186/s12864-016-2612-7)
Supplement: Additional file 13: Table S5 — List of selected candidate genes for Campylobacter colonisation resistance detected with the back-cross and AIL experiment. Expression of the candidate genes for Campylobacter resistance identified in the present study using data from previously published studies of other poultry infections. (XLSX 15 kb) [file 12864_2016_2612_MOESM13_ESM.xlsx]

## Sheet: Sheet1
	Ensembl Gene ID	Gene	Gene Name	Location	Function	Known expression changes during other infections in chickens
1	ENSGALG00000011664	RASSF6	Ras association domain family 6	chr4: 50293965- 50313187	Regulates apoptosis; cell cycle	Increased expression (2-fold) in response to infection with high path flu( H5N1) in chicken (ileum, 1dpi)
2	ENSGALG00000026098	CXCLi2 (IL8)	Interleukin 8	chr4: 50355001-50359957	Inflammatory mediator; heterophil migration	Increased expression during the host response to MDV (65-fold) ; Higher expression in susceptible birds after IBDV infection (51-fold more than resistant birds) ; Increased expression (27-fold) in duck after H5N1 HPAI infection (lung, 1dpi) ; Induction in response to C. jejuni in both human and chicken
3	ENSGALG00000024484	LOC422654 (CXCL1)	Chemokine (C-X-C motif) ligand 1-like	chr4: 50379773- 50381069	Inflammatory response; neutrophil migration	/
4	ENSGALG00000011680	EPHA	Ephrin A5 Receptor	chr4: 50470435-50669744	Activated Ephrin Receptors suppress the MAPK (Mitogen Activated Protein Kinase)/ERK (Extracellular-Signal Regulated Kinase) pathway. Regulates reorganization of actin cytoskeleton through regulation of GTPase activity and modulation of integrin activity [Surawska et al., 2004]	Increased expression (2-fold) in chicken after H5N1 HPAI infection (ileum, 1dpi); Increased expression (2.7-fold) in duck after H5N1 HPAI infection (ileum, 3dpi)
5	ENSGALG00000011089	IFIH1	Interferon-induced helicase C domain containing protein 1	chr7: 20543411-20570333	This gene encodes a DEAD box protein that is upregulated in response to treatment with beta-interferon and a protein kinase C-activating compound, mezerein. In addition, is associated with upregulated type I interferon signalling	Increased expression during the host response to MDV (10-fold) and higher expression in susceptible birds after MDV infection (3-fold more than resistant birds); Increased expression during the host response to IBDV (70-fold) and higher expression in susceptible birds after IBDV infection (75-fold more than resistant birds); Increased expression during the host response to IBV (6-fold)
6	ENSGALG00000011153	LY75	Lymphocyte antigen 75 precursor	chr7: 21382006- 21420596	Encodes a receptor on dendritic cells. Acts as an endocytic receptor to direct captured antigens from the extracellular space to a specialized antigen-processing compartment	Increased expression during the host response to MDV (1.6-fold) and higher expression in susceptible birds after MDV infection (5-fold more than resistant birds); Increased expression during the host response to IBDV (5-fold) and higher expression in susceptible birds after IBDV infection (4-fold more than resistant birds)
7	ENSGALG00000011252	RACGAP1	Rac GTPase-activating protein 1	chr7: 21628477- 21632296	Regulates GTPase activity. GAPs bind activated forms of Rho GTPases and stimulate GTP hydrolysis. Through this catalytic function, GAPs negatively regulate Rho-mediated signals. This protein plays a regulatory role in initiation of cytokinesis, controlling cell growth and differentiation of hematopoietic cells	Increased expression during the host response to IBDV (5-fold) and higher expression in resistant birds after IBDV infection (6-fold more than susceptible birds) ; Decreased expression (2-fold) in duck after H5N1 HPAI infection (ileum, 3dpi) and increased expression (3-fold) in duck after H5N1 HPAI infection (lung, 3dpi) [smith et al. 2015b]
8	ENSGALG00000011434	NRAMP1 (SLC11A1)	natural resistance-associated macrophage protein one	chr7: 22049015- 22053574	Responsible for alterations of cellular iron homeostasis and a sustained pro-inflammatory immune response, including the formation of the antimicrobial effector molecule NO	Increased expression (8-fold) in duck after H5N1 HPAI infection (ileum and lung, 3dpi) ; increased expression in Salmonella infection
9	ENSGALG00000005272	CDH5	Cadherin 5-type 2	chr11: 10982217- 11011468	Adhesion molecule. Imparts to cells the ability to adhere in a homophilic manner, the protein may play an important role in endothelial cell biology through control of the cohesion and organization of the intercellular junctions	Increased expression during the host response to IBDV (3-fold)
10	ENSGALG00000005278	CDH11	Cadherin 11-type 2	chr11:11582884- 11662192	Adhesion molecule	Decreased expression during the host response to MDV (2-fold) ; Increased expression during the host response to IBDV (4-fold); Decreased expression in duck after H5N1 HPAI infection (ileum and lung, 3dpi)
11	ENSGALG00000005319	CDH8	Cadherin 8-type 2	chr11: 12288497- 12432361	Adhesion molecule	/
12	ENSGALG00000027424	AXIN1	Axin-1	chr14: 12199023- 12229602	Controls levels of β-catenin; induction of NF-kB; regulates GTPase activity	Decreased expression of Axin1 in Salmonella infection in chickens
13	ENSGALG00000007686	TRAP1	Tumour necrosis factor receptor-associated protein 1	chr14: 12473314- 12491461	Antioxidant and antiapoptotic function	Higher expression in resistant birds after IBDV infection (2-fold more than susceptible birds)
14	ENSGALG00000000178	BF1	MHC class I chain I	chr16: 73099-75588	MHC class I gene	Increased expression during the host response to MDV and higher expression in susceptible birds after MDV infection ; Increased expression during the host response to IBDV (8-fold, in susceptible birds) ; Increased expression during the host response to IBV (3-fold); Higher inherent expression in IBV-resistant birds compared to IBV-susceptible birds (27-fold) and higher expression in resistant bi…
15	ENSGALG00000024372	BFIV21	MHC class I alpha chain II	chr16: 59616- 62099	MHC class I gene	Increased expression during the host response to MDV and higher expression in susceptible birds after MDV infection (2-fold more than resistant birds) ; Increased expression during the host response to IBDV (6-fold, in susceptible birds); Increased expression during the host response to IBV (3-fold); Higher inherent expression in IBV-resistant birds compared to IBV-susceptible birds (8-fold) and …
16	ENSGALG00000000141	BLB1	MHC class II major histocompatibility complex class I glycoprotein; HLA-G histocompatibility antigen, class I, G	chr16: 102122-103266	MHC class II gene	Decreased expression during the host response to IBDV (26-fold, in susceptible birds); Higher inherent expression in IBDV-resistant birds compared to IBDV-susceptible birds (263-fold); Higher expression in resistant birds after IBDV infection (30-fold more than susceptible birds); Decreased expression in chicken after H5N2 LPAI infection (lung, 3dpi)
17	ENSGALG00000026396	BG1	MHC class IV antigen (B-G)	chr16: 114604-118870	Butyrophilin like gene; role in the immune response; controls actin-myosin interaction in intestinal epithelial cells	Differences of BG1 expression and translation have been associated in chickens with resistance to Marek's disease and Rous sarcoma virus
18	ENSGALG00000000136	BLEC2	C-type lectin like receptor 2	chr16: 108301-110805	Putative NK receptor; C-type lectin like locus well expressed in Natural Killer cells; interact with major histocompatibility complex class I molecules and either inhibit or activate cytotoxicity and cytokine secretion.	Variants of BLEC-2 has been associated with resistance to Marek's disease
19	ENSGALG00000000123	B-BTN2	Butyrophilin subfamily 2 member B	chr16: 120438-123438	Similar to TRIM27 gene	/
20	ENSGALG00000000117	TRIM27	Tripartite Motif Containing 27	chr16:150525-169149	It interacts with the enhancer of polycomb protein and represses gene transcription; inhibits CD4 T-cell activation;Induces apoptosis by activating Jun N-terminal kinase and p38 kinase and also increases caspase-3-like activity independently of mitochondrial ; regulates TNF-a induced apoptosis.	Decreased expression ( 2.2-fold ) during the host response to infection with high path flu (H5N1)in chicken (lung, 1 dpi); An association of TRIM27 with Herpes simplex virus 1 (HSV-1) infection has been reported
