# Supplementary material for: The genomic architecture of resistance to Campylobacter jejuni intestinal colonisation in chickens
Source: BMC Genomics. 2016 Apr 18;17:293. doi: 10.1186/s12864-016-2612-7 (PMC4835825; doi:10.1186/s12864-016-2612-7)
Supplement: Additional file 14: Table S6 — List of SNP markers used in the back-cross analysis. (XLSX 48 kb) [file 12864_2016_2612_MOESM14_ESM.xlsx]

## Sheet: Sheet1
SNP	Chromosome	Position (Mb)
Gga_snp-289-21-2521-S-1	1	185692
Gga_rs13778682	1	1015240
Gga_rs14081485	1	1486204
Gga_rs14789557	1	2124737
Gga_rs13823450	1	3353115
Gga_rs14791523	1	4025692
Gga_rs14791312	1	4593073
Gga_rs16746086	1	7654088
Gga_snp-120-22-1789-S-3	1	8091565
Gga_rs13825377	1	8999224
Gga_rs14797224	1	9975226
Gga_rs13834098	1	10843669
Gga_rs15200910	1	12900655
Gga_rs15198940	1	13887193
Gga_rs13830481	1	14690692
Gga_rs13828730	1	16582949
Gga_rs16734180	1	16920081
Gga_rs15192893	1	17480165
Gga_rs14797961	1	21132852
Gga_snp-307-22-8404-S-1	1	21785667
Gga_rs14798575	1	23270506
Gga_rs14800198	1	25761324
Gga_rs13840561	1	26836201
Gga_snp-6-599-22146-S-2	1	28599717
Gga_rs13843952	1	30763127
Gga_rs13844757	1	31428747
JH_18_IRAK4_b	1	31855885
Gga_snp-6-459-22859-S-1	1	33554935
Gga_rs13847042	1	33919677
Gga_rs13749814	1	34568541
Gga_snp-6-336-15036-S-1	1	36671511
JH_27_IL26	1	36952334
JH_26_IL22	1	36975405
Gga_rs13750993	1	37283187
Gga_rs13751659	1	38781331
Gga_rs13852646	1	39443170
Gga_rs13854873	1	41171815
Gga_rs15250146	1	46439923
Gga_rs14818221	1	47290329
Gga_rs15253232	1	47631357
Gga_rs14818820	1	47958236
Gga_rs13861394	1	48676526
Gga_rs14820467	1	49533283
Gga_rs14821101	1	50113311
Gga_rs13863600	1	50632933
Gga_rs13864066	1	50966266
Gga_rs13652288	1	51419789
Gga_rs13865206	1	52184170
JH_5_MAP3K7IP1	1	52569986
Gga_rs14823158	1	52890414
Gga_snp-7-81-3971-S-3	1	53410790
Gga_rs15267173	1	54421507
Gga_rs15270744	1	55753868
Gga_rs13870046	1	57626403
Gga_snp-7-249-42040-S-3	1	57898628
Gga_rs14828994	1	58642667
Gga_rs14829516	1	59066408
Gga_rs14830212	1	59619164
Gga_rs13872640	1	59897530
Gga_snp-7-419-87721-S-2	1	62649205
Gga_rs14836885	1	66355023
Gga_rs13883247	1	71112258
Gga_rs15308925	1	71668777
Gga_snp-7-727-83808-S-2	1	72594830
Gga_rs14746163	1	73697391
Gga_rs13815133	1	74251173
Gga_rs13997147	1	74811883
Gga_rs15552671	1	75438333
Gga_rs13996421	1	76190406
Gga_rs14845171	1	79010140
Gga_rs13887250	1	80480084
Gga_rs13888569	1	81925370
Gga_rs14847210	1	82837981
Gga_rs13582859	1	83481116
Gga_rs15323119	1	84663305
Gga_rs13893077	1	86249886
Gga_rs13893477	1	86593008
Gga_rs14851227	1	87096165
Gga_rs13895761	1	88352574
Gga_snp-34-116-13873-S-1	1	90768462
Gga_rs13899699	1	91302172
Gga_rs13900165	1	91638521
Gga_snp-34-175-69701-S-1	1	92995094
Gga_rs13686641	1	94862177
Gga_rs13904874	1	95679873
Gga_rs13906348	1	97085311
Gga_rs14860627	1	97741267
Gga_rs13687461	1	98416083
Gga_rs14861080	1	98771543
Gga_rs13907585	1	99083159
Gga_rs15358545	1	102525045
Gga_snp-26-240-1369-S-3	1	106563410
Gga_rs16385824	1	108605182
Gga_rs13917047	1	109495419
Gga_rs13919693	1	111865707
Mx-Z23168-296	1	112372839
Mx-Z23168-1388	1	112381656
Mx-Z23168-2159-s673	1	112388340
Gga_snp-26-29-4612-S-3	1	113006314
Gga_rs14873551	1	114220470
Gga_rs15388143	1	115874883
Gga_rs15389449	1	116405193
Gga_snp-63-169-79114-S-1	1	117487761
Gga_rs13927193	1	120691368
Gga_rs13927717	1	121390100
Gga_rs13686386	1	122624698
Gga_rs13929500	1	122917783
Gga_rs14881852	1	125046002
Gga_snp-29-306-78419-S-2	1	126330741
Gga_snp-232-43-57274-S-1	1	128631026
Gga_snp-14-487-33049-S-2	1	132580252
Gga_rs14886135	1	133007588
Gga_rs13937754	1	133391832
Gga_rs14887625	1	134564531
Gga_rs15425313	1	135599963
Gga_rs13940623	1	136130387
Gga_rs13624995	1	136821049
Gga_snp-14-316-67083-S-1	1	137289512
JH_81_IL1R1_a	1	138013031
JH_81_IL1R1_b	1	138013258
JH_81_IL1R1_e	1	138013346
JH_82_IL1RL2	1	138046581
Gga_rs14891174	1	138314585
Gga_rs14891353	1	138602009
Gga_snp-14-180-2113-S-1	1	139312750
Gga_rs13944278	1	139929334
Gga_rs13944630	1	140343349
Gga_rs13946918	1	142259357
Gga_rs13948435	1	143580402
Gga_snp-23-39-1586-S-3	1	145239013
Gga_rs13950044	1	146469420
Gga_rs14901200	1	150439810
Gga_rs13955836	1	152094578
Gga_rs13956666	1	153684041
Gga_rs14906152	1	157416768
Gga_rs15479490	1	160116054
Gga_rs13963665	1	160414209
Gga_rs14910000	1	160991166
Gga_rs13959074	1	162548404
Gga_snp-94-36-22475-S-2	1	167018471
Gga_rs13965624	1	167427121
Gga_snp-94-109-35304-S-3	1	167943967
Gga_rs13550933	1	168607929
Gga_snp-4-980-43839-S-1	1	169635075
Gga_snp-4-883-4146-S-3	1	172385726
Gga_rs13970962	1	172893591
Gga_rs13552921	1	173365080
Gga_rs13973402	1	174767987
Gga_rs13973880	1	175200998
Gga_rs14919046	1	175716557
Gga_snp-4-681-239134-S-3	1	177043461
Gga_rs15507704	1	177333441
Gga_rs14923434	1	180099706
Gga_rs14924525	1	181161735
Gga_snp-4-501-65528-S-1	1	181659025
Gga_snp-4-437-27949-S-3	1	183203008
Gga_rs14927110	1	183858545
Gga_rs15526455	1	184629457
Gga_rs15527491	1	184979675
Gga_rs13986149	1	185872871
Gga_rs14929345	1	186415975
Gga_rs14931175	1	189129317
Gga_rs15537345	1	189583200
Gga_snp-4-132-5151-S-1	1	190989970
Gga_snp-4-52-7506-S-2	1	193008677
Gga_rs14935823	1	194023233
Gga_rs15548588	1	195207983
Gga_snp-112-119-1762-S-2	1	196315267
Gga_rs14936611	1	196610218
Gga_rs13995506	1	196919200
Gga_snp-317-20-11874-S-1	1	197686078
Gga_rs14124437	1	198134803
Gga_rs15858394	1	198701344
Gga_rs13788046	1	199009619
Gga_rs13815853	1	199691486
Gga_rs14938239	1	200935594
Gga_rs16061040	2	17374
Gga_rs14126592	2	781209
Gga_rs13533597	2	1253223
Gga_rs15054419	2	2055079
Gga_rs15866358	2	2773496
Gga_rs14129564	2	3311249
Gga_snp-2-903-11684-S-1	2	3860684
Gga_rs15875050	2	5692909
Gga_rs13535722	2	6146189
Gga_snp-2-760-185245-S-1	2	6769001
Gga_rs14134746	2	7414378
Gga_rs15882877	2	8214796
Gga_rs14136291	2	8864431
Gga_rs15062810	2	10733309
Gga_rs15891960	2	11516881
Gga_rs14139246	2	11823146
Gga_snp-2-569-7651-S-2	2	12408054
Gga_rs15894466	2	13080796
Gga_rs15897387	2	14302289
Gga_snp-2-471-52447-S-1	2	15466824
Gga_snp-2-409-13430-S-3	2	17638601
Gga_rs14146891	2	19030081
Gga_rs13540719	2	19869778
Gga_rs14149061	2	20783166
Gga_rs15072490	2	21479636
Gga_rs15919120	2	22726015
Gga_rs15074085	2	23257567
Gga_rs14153238	2	24308758
Gga_rs15076503	2	26175500
Gga_rs13543377	2	26553287
Gga_rs15077581	2	28104475
Gga_rs14156838	2	28536393
Gga_snp-2-58-16422-S-1	2	29305144
Gga_rs15934100	2	29910929
JH_42_IL6	2	30893001
Gga_rs15081003	2	32142087
Gga_rs14162610	2	33663264
Gga_rs15946872	2	34094418
Gga_rs15083660	2	34899880
Gga_rs14164450	2	35857631
Gga_rs14165306	2	37167487
Gga_rs13669632	2	38345761
Gga_rs14167393	2	39346039
Gga_rs15087432	2	39913932
Gga_snp-5-388-49809-S-2	2	43226575
Gga_rs15971215	2	43976511
Gga_rs15093971	2	45119472
Gga_rs14176400	2	45985955
Gga_rs14177711	2	46970118
Gga_snp-5-524-143622-S-1	2	47702598
Gga_rs15097588	2	48277282
Gga_rs14180384	2	49046981
Gga_rs14181595	2	50106204
Gga_rs15989946	2	50467380
Gga_rs14184235	2	55736653
Gga_rs14185023	2	56466870
Gga_rs14185909	2	57254588
Gga_rs15103421	2	58973374
Gga_rs15105085	2	60498358
Gga_rs16008229	2	60777082
Gga_rs13619572	2	63527319
Gga_rs15112395	2	67872567
Gga_rs14200471	2	68912174
Gga_rs14201551	2	69579063
Gga_rs15125456	2	89786068
Gga_snp-12-374-80184-S-2	2	90656678
Gga_rs16060472	2	91689794
Gga_rs15127829	2	92284378
Gga_rs14219167	2	93231939
Gga_rs15131141	2	97490039
Gga_rs16073766	2	98640008
Gga_rs14223174	2	99225133
Gga_rs14222854	2	99695949
Gga_rs14225540	2	103539339
Gga_rs14226363	2	104261239
Gga_rs14226006	2	104724567
Gga_snp-51-17-21450-S-3	2	105314263
Gga_snp-51-60-15174-S-1	2	106372291
Gga_snp-51-101-82939-S-3	2	108023460
Gga_rs15140288	2	110201124
Gga_rs14234280	2	114899807
Gga_rs15143795	2	117013415
Gga_rs15144049	2	117662270
Gga_rs13790734	2	119325768
Gga_rs15146039	2	120556676
Gga_rs14239481	2	121051833
Gga_rs16117005	2	124441543
Gga_snp-21-111-17815-S-1	2	124860360
Gga_rs15149223	2	125689647
Gga_rs14243963	2	126199534
Gga_snp-21-212-3930-S-2	2	127130252
Gga_snp-21-220-12226-S-2	2	127457537
Gga_rs15151340	2	128220609
Gga_rs15152418	2	129383565
Gga_rs14249570	2	131093582
Gga_rs14719232	2	133937290
Gga_snp-1680-4-2064-S-1	2	134870484
Gga_rs15155611	2	135256189
Gga_rs16136616	2	135680031
Gga_rs16136961	2	136175601
Gga_rs14253273	2	139570235
Gga_rs15158452	2	140129276
Gga_snp-91-79-16440-S-2	2	140998635
Gga_rs15157057	2	141789414
Gga_rs14266760	2	142611032
Gga_rs14266398	2	143016841
Gga_rs15167280	2	144019761
Gga_rs15161495	2	151013792
Gga_rs14256522	2	153350982
Gga_rs13758627	2	154367020
Gga_rs15255041	3	550654
Gga_rs15253815	3	1420385
Gga_rs16213154	3	1705035
Gga_rs15257065	3	3088137
Gga_rs14309737	3	3463342
Gga_rs14311422	3	5163123
Gga_rs14319548	3	5648049
Gga_snp-38-49-55244-S-2	3	6896680
Gga_snp-38-84-10590-S-1	3	8448154
Gga_rs14315147	3	9193681
Gga_rs15266207	3	9690414
Gga_rs14313938	3	10048943
Gga_rs16220444	3	10821509
Gga_rs14085926	3	13170231
Gga_rs13733702	3	13706038
Gga_rs14084617	3	14415395
Gga_rs13733228	3	14955495
Gga_rs14083026	3	16336855
Gga_rs14082274	3	16890594
Gga_snp-8-16-12104-S-2	3	18007160
Gga_rs15280926	3	18535077
Gga_rs16230826	3	18926522
Gga_rs14323198	3	21108914
Gga_rs15288554	3	21687800
Gga_rs16237789	3	24461817
Gga_rs15297009	3	24847766
Gga_rs16239122	3	25483791
Gga_rs14328070	3	25767711
Gga_rs14328437	3	26173578
Gga_rs15301828	3	26946838
Gga_rs16241122	3	27392322
Gga_rs15305983	3	28557764
Gga_rs15311012	3	30846166
Gga_rs13721947	3	31553692
Gga_rs14334704	3	32147001
Gga_rs14335010	3	32443912
Gga_rs14335609	3	32926442
Gga_rs14335953	3	33188278
Gga_snp-8-531-5997-S-2	3	34768488
Gga_rs16253978	3	36974985
Gga_rs14341322	3	37840583
Gga_rs14341585	3	38704044
Gga_rs14697114	3	39689349
Gga_rs15328287	3	40601085
Gga_rs13675502	3	41635030
Gga_snp-64-174-91326-S-3	3	42372058
Gga_rs16258751	3	42923301
Gga_snp-53-108-67395-S-1	3	44289693
Gga_rs16261935	3	45043910
Gga_rs14347881	3	45667725
Gga_rs13783053	3	46153935
Gga_rs14349204	3	46717679
Gga_rs15339611	3	47381586
Gga_rs14350359	3	47681392
Gga_rs16269160	3	48034112
Gga_rs14353848	3	48383168
Gga_rs14354159	3	48724961
Gga_rs14355198	3	49594919
JH_19_MAP3K7IP2_b	3	49962797
Gga_rs14356142	3	50259276
Gga_rs15353849	3	51555520
Gga_rs16275419	3	52793050
Gga_rs16276248	3	53318329
Gga_rs13571184	3	54021054
Gga_rs14360814	3	55309764
Gga_rs16279188	3	55590981
Gga_rs15362886	3	56963200
Gga_rs14363060	3	57500164
Gga_rs14363532	3	58125211
Gga_rs16283213	3	58416796
Gga_snp-186-67-1052-S-1	3	59495382
Gga_rs15366171	3	60592631
Gga_rs14365710	3	62409814
Gga_rs14366136	3	63402823
Gga_rs16286651	3	63905442
Gga_rs15371112	3	65240966
Gga_rs14368018	3	65902284
Gga_rs14368493	3	66507983
Gga_rs14368674	3	66807646
Gga_rs16290909	3	67843645
Gga_rs14370498	3	68871259
Gga_rs14371713	3	69814447
Gga_rs14372301	3	70243390
Gga_rs14372950	3	70718748
Gga_rs16295932	3	71131329
Gga_rs14375509	3	74140566
Gga_rs15387288	3	74654047
Gga_rs16299507	3	75149825
Gga_rs14376875	3	75447656
Gga_rs16301179	3	77450423
Gga_rs15393316	3	78377667
Gga_rs14379398	3	78797344
Gga_rs16304490	3	79706824
Gga_rs15399186	3	80266973
Gga_snp-0-575-51567-S-2	3	80651199
Gga_rs15404147	3	82130788
Gga_rs14384486	3	82988432
Gga_rs15408048	3	83825251
Gga_rs15408578	3	84157762
Gga_snp-0-709-55818-S-3	3	84826000
Gga_rs14386973	3	85270117
Gga_rs14390479	3	89734692
Gga_rs15421327	3	91186052
Gga_rs14393161	3	91872295
Gga_rs16321559	3	94183952
Gga_rs15428225	3	94818224
Gga_rs14396555	3	95633383
Gga_snp-0-1146-1195-S-1	3	95968986
Gga_rs15431445	3	96598987
Gga_rs16326914	3	98857052
Gga_rs15435811	3	99291178
Gga_rs16328409	3	99671323
Gga_rs15442392	3	103136199
Gga_rs15443629	3	103701407
Gga_rs16334600	3	104804432
Gga_rs13702905	3	105412780
Gga_rs15450403	3	107311546
Gga_rs14410209	3	109078683
Gga_rs14410786	3	109623568
JH_78_GAL13_a	3	110199365
JH_78_GAL13_b	3	110200121
Gga_rs15459074	3	110830630
Gga_rs14412837	3	111347880
Gga_rs14415064	3	113150883
Gga_snp-11-564-31078-S-2	4	2444994
Gga_rs15477011	4	3330607
JH_68_TNFSF5_a	4	4377557
JH_68_TNFSF5_b	4	4377640
Gga_snp-11-433-51531-S-1	4	5535524
Gga_rs14423508	4	6002762
Gga_rs14423789	4	6358057
Gga_snp-11-408-32771-S-2	4	6618219
Gga_rs14424671	4	7628755
Gga_rs14425855	4	8719207
Gga_snp-11-193-34099-S-2	4	12249268
Gga_snp-11-181-46220-S-3	4	12689568
Gga_rs15499036	4	13196027
Gga_snp-11-165-30977-S-2	4	13511324
Gga_rs14432470	4	14591600
Gga_rs14433381	4	15743252
Gga_rs13645542	4	16442843
Gga_rs14435717	4	17764018
Gga_rs14436925	4	22205012
Gga_snp-28-59-40632-S-3	4	22473501
JH_33_IL15_a	4	31133227
Gga_rs14445988	4	32372010
Gga_rs14446993	4	33189935
Gga_rs16388912	4	35640779
Gga_rs14451256	4	36396855
Gga_snp-3-387-3707-S-1	4	39852006
Gga_rs16399874	4	46437895
Gga_rs15561572	4	47109537
Gga_rs14463002	4	47982525
Gga_rs16402701	4	48268158
Gga_snp-3-707-10827-S-1	4	48875572
Gga_snp-3-729-38654-S-2	4	49598684
Gga_rs14465724	4	49873833
JH_59_chCXCLi1_c	4	52435831
JH_59_chCXCLi1_d	4	52436061
JH_58_chCXCLi3_a	4	52472834
JH_58_chCXCLi3_b	4	52473059
Gga_rs15577323	4	53067839
Gga_rs14470294	4	54095273
Gga_rs16412305	4	54646367
Gga_rs16414114	4	55933559
Gga_snp-3-937-39668-S-2	4	56382496
Gga_rs16419024	4	59770869
Gga_snp-32-119-3388-S-1	4	66924672
Gga_rs13549322	4	67203220
Gga_rs14484472	4	68003232
Gga_rs15612906	4	70454664
Gga_rs14716618	4	71305594
JH_6_TLR1_6_10	4	71563705
Gga_rs14488185	4	71994277
Gga_rs13774314	4	73371465
Gga_snp-85-189-19833-S-2	4	74128662
Gga_rs15616385	4	74954979
Gga_rs14489621	4	75221690
Gga_rs15617518	4	76354170
Gga_rs14490544	4	76874127
Gga_rs13664274	4	80010971
Gga_rs13664868	4	81499285
Gga_snp-31-172-26945-S-2	4	82005146
Gga_rs13665427	4	82943209
Gga_rs16442124	4	83463834
Gga_rs14496945	4	84256929
Gga_rs15633152	4	85319458
Gga_rs16446576	4	86690846
Gga_rs14501382	4	88853237
Gga_snp-84-57-13918-S-3	4	89788479
Gga_rs14503520	4	90378734
Gga_rs14504217	4	91068717
Gga_rs14505565	4	93132743
Gga_rs16714785	4	94209438
Gga_rs15651902	5	1015273
Gga_rs15651483	5	1320408
Gga_rs14508619	5	1741278
Gga_rs16267935	5	4937933
Gga_rs14351969	5	5417199
Gga_snp-170-3-13279-S-1	5	5809185
Gga_rs16266888	5	6379720
Gga_rs16460151	5	8686860
Gga_rs14512074	5	9739995
Gga_rs16464909	5	11584978
Gga_rs15661583	5	11934137
Gga_rs15661964	5	12331111
Gga_rs15662460	5	12701824
Gga_rs13756804	5	12993668
Gga_rs14516559	5	13925592
Gga_rs14743483	5	16865196
Gga_rs13754688	5	17567550
Gga_rs14721679	5	19999510
Gga_snp-887-1-10069-S-3	5	20432338
JH_4_TRAF6_a	5	21187650
JH_4_TRAF6_b	5	21187758
Gga_rs15677264	5	21702692
Gga_rs14521285	5	23036465
Gga_snp-45-233-18635-S-2	5	24379923
Gga_rs14522414	5	25121172
Gga_rs15681144	5	25472959
Gga_rs16479834	5	27540922
Gga_rs13756109	5	27834191
Gga_rs14527114	5	30012984
Gga_rs15691505	5	30724296
Gga_rs16484386	5	31092481
Gga_rs15693151	5	31437294
Gga_rs14530313	5	33023046
Gga_rs13585311	5	33459435
Gga_rs13585384	5	34167701
Gga_snp-1-1081-19826-S-2	5	34951602
Gga_snp-1-1043-1874-S-3	5	35653751
Gga_rs16491268	5	38161134
Gga_rs15708375	5	42562628
Gga_rs14538546	5	44650485
Gga_rs14539085	5	45309960
Gga_rs15715020	5	46395393
Gga_rs10728511	5	48299691
Gga_rs14544520	5	50391728
Gga_rs16506712	5	50806544
Gga_rs15726907	5	52405269
Gga_rs14547500	5	52830538
Gga_rs14548666	5	53900384
Gga_snp-1-375-3797-S-3	5	55251429
Gga_rs14551172	5	55951836
Gga_rs13592926	5	56652383
Gga_rs16518188	5	58313178
Gga_rs15742851	5	58920552
Gga_snp-1-162-75897-S-1	5	59818386
Gga_rs16521196	5	60209541
Gga_snp-1-99-2385-S-3	5	60689133
Gga_rs14558570	6	1764771
Gga_snp-9-676-33008-S-1	6	1965293
Gga_rs16526159	6	2976331
Gga_rs13561289	6	3322532
Gga_rs15755395	6	3837628
Gga_rs16528138	6	4028824
Gga_snp-9-607-128231-S-1	6	4447125
Gga_rs15756994	6	4576239
Gga_rs15758205	6	5029449
Gga_rs14563201	6	5216047
Gga_snp-9-574-7527-S-3	6	5485515
Gga_rs16531702	6	5878823
Gga_rs16533331	6	6591734
Gga_rs15772535	6	9054608
Gga_rs16538840	6	9638397
Gga_rs14570989	6	9818174
Gga_rs13565461	6	10263489
Gga_rs16540126	6	10512908
JH_17_NFkappaB2	6	18024045
Gga_rs13567961	6	18130065
Gga_rs14578973	6	18645813
Gga_rs14579293	6	18947547
Gga_rs16549460	6	19094008
Gga_rs14579712	6	19399629
Gga_snp-9-42-96200-S-1	6	19660138
Gga_rs13568574	6	19930551
Gga_rs13568879	6	20308725
Gga_snp-125-50-18033-S-2	6	21750629
Gga_rs14581996	6	22008938
Gga_rs14582176	6	22339791
Gga_rs15795948	6	22873350
Gga_rs15796055	6	23065614
Gga_rs14582985	6	23642920
Gga_rs15796966	6	23833412
Gga_rs16553623	6	24064240
Gga_snp-22-228-6353-S-2	6	25036345
Gga_rs15801224	6	25743538
Gga_rs14585199	6	25931743
Gga_rs16556129	6	26093886
Gga_rs13579423	6	26245217
Gga_rs16559710	6	28569672
Gga_rs13580680	6	28994971
Gga_rs16560612	6	29316696
Gga_rs15810489	6	29538462
Gga_rs13581107	6	29911499
Gga_snp-22-97-61370-S-3	6	30161660
Gga_rs14590473	6	30633668
Gga_snp-22-65-78065-S-3	6	31329084
Gga_rs15814911	6	31624394
Gga_rs14592195	6	31881874
Gga_rs16565659	6	32478206
Gga_rs13582317	6	32629570
Gga_rs14593558	6	33094719
Gga_rs16725017	6	34208839
Gga_rs16699454	6	34798191
Gga_rs13753824	6	35481377
Gga_rs14595358	6	36093449
Gga_rs13754213	6	36340191
Gga_rs16569356	6	36537865
Gga_rs14596871	6	37147575
Gga_rs14596954	6	37352799
JH_61_chCXCR1	7	0
Gga_rs15826188	7	1635843
Gga_rs14600373	7	2957589
Gga_snp-35-114-41685-S-3	7	3790398
Gga_rs13739906	7	4026796
Gga_rs14602064	7	4352768
Gga_rs14602416	7	4653551
Gga_snp-35-157-17517-S-1	7	5239767
Gga_rs16578670	7	5544447
Gga_rs14604244	7	6450572
Gga_snp-35-248-5246-S-1	7	6838563
Gga_rs14604464	7	7116680
Gga_rs16580410	7	7293223
Gga_rs14604554	7	9059563
Gga_snp-81-77-6892-S-2	7	9287831
Gga_rs14604748	7	9527155
Gga_rs15838732	7	10031371
Gga_rs15839877	7	10876781
Gga_rs14605711	7	11155424
Gga_rs13783948	7	11342926
Gga_rs13742691	7	12202706
Gga_rs14607238	7	12365570
Gga_rs10721809	7	12976482
Gga_rs15844486	7	13201592
Gga_rs16585037	7	13329193
Gga_rs16585947	7	14200971
Gga_snp-60-28-15288-S-2	7	14647061
Gga_rs16588325	7	15741828
Gga_rs16589003	7	16101402
Gga_rs16589205	7	16266703
Gga_rs15851505	7	16653524
Gga_rs14610907	7	17014955
Gga_rs15852852	7	17483953
Gga_rs14612967	7	20411178
Gga_rs14714699	7	22377989
Gga_rs16596936	7	24430035
Gga_rs16597361	7	24812369
Gga_rs15865889	7	25741058
Gga_rs14618024	7	26003071
Gga_rs15870587	7	27879863
Gga_rs15872202	7	28614634
Gga_snp-13-275-26138-S-2	7	29324510
Gga_snp-13-184-26297-S-3	7	32813156
Gga_rs13600530	7	35544134
Gga_rs16612744	7	35766483
Gga_rs16612973	7	35916017
Gga_snp-13-111-8825-S-3	7	36192193
Gga_rs16614614	7	36903474
Gga_rs13601246	7	37146882
Gga_rs14631278	7	37363792
Gga_rs16615527	7	37568882
Gga_snp-13-8-39412-S-2	7	38140311
Gga_rs14633657	8	2159786
Gga_rs15896372	8	2311354
Gga_rs13615066	8	3674112
Gga_rs13615247	8	4105355
Gga_rs15900903	8	4534396
Gga_rs14636437	8	4978622
Gga_rs16755538	8	5866415
Gga_rs15902391	8	6107071
Gga_rs15906659	8	8187267
Gga_rs16625947	8	8424917
Gga_rs15910549	8	12416920
Gga_rs15911039	8	13112398
Gga_rs15911168	8	13259842
Gga_rs15911374	8	13538353
Gga_rs15911552	8	13688728
Gga_rs15914383	8	15380074
Gga_rs16631692	8	15745945
Gga_rs14644610	8	16353657
Gga_rs15917259	8	16796380
Gga_snp-10-500-32651-S-2	8	17584136
Gga_rs14646188	8	17734339
Gga_rs16634657	8	17940427
Gga_snp-10-482-84318-S-3	8	18153672
Gga_rs16635111	8	18395073
Gga_rs16635313	8	18968011
Gga_rs14647374	8	19383705
Gga_rs15925157	8	21093062
Gga_rs15926068	8	21573863
Gga_rs15926867	8	21943713
Gga_rs14650282	8	22191660
Gga_rs14651435	8	23127666
Gga_rs15930020	8	23443778
Gga_rs14652661	8	24363123
Gga_rs14652911	8	24644951
Gga_rs13683833	8	26947206
Gga_rs16646207	8	27097868
Gga_snp-10-142-111104-S-3	8	27358074
Gga_rs14656092	8	27596548
Gga_rs15937904	8	28062394
Gga_rs16648480	8	28663956
Gga_snp-10-96-21256-S-3	8	28936002
Gga_rs16650945	9	1641147
Gga_rs15943207	9	1944026
Gga_rs15943908	9	2309002
Gga_rs16651786	9	2465946
Gga_rs15944758	9	2646397
Gga_rs16653557	9	3449430
Gga_rs16666316	9	4039923
Gga_rs14670469	9	4388392
Gga_rs13766980	9	4777846
Gga_rs16664534	9	5008772
Gga_rs16663443	9	5855441
Gga_rs13766252	9	6367282
Gga_snp-25-147-28666-S-2	9	6549938
Gga_rs15957961	9	7855390
Gga_snp-25-94-1748-S-3	9	8770061
Gga_rs15955783	9	9044863
Gga_snp-25-69-31612-S-3	9	9389124
Gga_rs15954050	9	9518252
Gga_snp-25-66-10321-S-2	9	9652050
Gga_rs13764491	9	10156575
Gga_rs14661897	9	11636059
Gga_rs13763560	9	11974481
Gga_rs16654230	9	12194669
Gga_rs13763345	9	12523261
Gga_rs16667107	9	12902681
Gga_rs13607185	9	13218400
Gga_rs13607257	9	13362690
Gga_rs15971260	9	14005472
Gga_rs15972090	9	14337115
Gga_rs13608145	9	14959103
Gga_rs13608233	9	15262928
Gga_rs15975189	9	15780793
Gga_snp-41-189-4847-S-3	9	16052755
Gga_snp-41-182-70403-S-2	9	16285238
Gga_rs15976569	9	16688615
Gga_rs15979567	9	19567341
Gga_rs16675353	9	20098184
Gga_rs16675476	9	20361843
Gga_snp-43-197-17983-S-2	9	20516534
JH_69_TNFSF10_a	9	20838783
Gga_snp-43-173-66219-S-1	9	20887245
Gga_snp-43-162-18431-S-2	9	21089759
Gga_rs14679773	9	21499177
Gga_rs15983094	9	21945596
Gga_snp-43-124-16825-S-1	9	22530929
Gga_rs13736302	9	22935310
Gga_rs16679059	9	23088675
Gga_snp-43-112-74055-S-2	9	23350924
Gga_rs13736592	9	23506694
JH_35_IL12A_a	9	23817390
JH_35_IL12A_c	9	23817463
Gga_rs14682609	9	23960708
Gga_rs15988283	9	24582123
Gga_rs14683767	9	24958360
Gga_rs14684174	9	25514887
Gga_rs14941298	10	764133
Gga_rs13615818	10	1126450
Gga_rs15558968	10	1334557
Gga_snp-46-138-15941-S-3	10	3933330
Gga_rs14943792	10	5558426
Gga_rs14943917	10	5703451
Gga_snp-46-76-536-S-1	10	6107410
Gga_rs14944501	10	6366745
Gga_snp-46-64-43837-S-1	10	6538915
Gga_rs14944740	10	6794890
Gga_rs15570320	10	7201572
Gga_rs14003376	10	7350895
Gga_snp-46-25-26972-S-1	10	7755184
Gga_snp-46-20-13027-S-1	10	7894610
Gga_snp-46-18-28588-S-3	10	8052284
Gga_rs14945858	10	8367669
Gga_rs14946095	10	9395284
Gga_rs14004964	10	10467861
Gga_rs15577816	10	13092696
Gga_rs14947769	10	13319695
Gga_rs14949732	10	14971125
Gga_rs15583725	10	15225738
Gga_snp-101-13-19577-S-3	10	15777252
Gga_rs14015214	10	16664211
Gga_rs14010756	10	16997028
Gga_rs14011233	10	17746517
Gga_rs14951836	10	18050730
Gga_rs14011523	10	18222776
Gga_rs14952054	10	18537051
Gga_rs13795245	10	19094750
Gga_rs15589388	10	19242131
Gga_rs14012343	10	19633264
Gga_rs14013032	10	20403887
Gga_rs14013275	10	20685563
Gga_rs15593085	10	20987938
Gga_rs14954512	10	21261637
Gga_rs14014279	10	21659499
Gga_rs14955247	10	21896788
Gga_rs14014640	10	22096906
Gga_snp-100-92-1971-S-2	11	1466839
Gga_rs14958317	11	1633288
Gga_rs14018597	11	1901156
Gga_rs15602775	11	2281741
Gga_rs14018889	11	2518695
Gga_rs13710935	11	3284481
Gga_rs14019018	11	3495809
Gga_snp-73-181-3936-S-2	11	3638120
Gga_rs14959204	11	3748616
Gga_rs14959270	11	3895150
Gga_snp-73-148-9858-S-1	11	4643475
Gga_rs14959732	11	4842057
Gga_rs15604805	11	5037962
Gga_rs14020011	11	5546748
Gga_rs15605537	11	5715209
Gga_rs14020215	11	5861526
Gga_rs14960155	11	5935598
Gga_rs14020496	11	6281626
Gga_rs14020617	11	6510711
Gga_rs14961085	11	7831820
Gga_rs13745432	11	7910864
Gga_snp-90-130-83470-S-3	11	8121613
Gga_snp-328-6-4013-S-2	11	8974844
Gga_rs14022321	11	9126023
Gga_rs13791985	11	9291869
Gga_snp-92-39-96677-S-2	11	9605087
Gga_rs15613105	11	9839822
Gga_rs14023839	11	10547821
Gga_rs14024254	11	10895675
Gga_rs14964166	11	11363704
Gga_rs14024751	11	11432762
Gga_rs15616367	11	11509365
Gga_rs14024916	11	11657810
Gga_snp-142-64-19874-S-1	11	11791311
Gga_rs14025151	11	12162246
Gga_rs14964683	11	12414021
Gga_rs15618524	11	13329633
Gga_rs14025557	11	13441496
Gga_rs14025613	11	13634752
Gga_rs14025700	11	13866393
Gga_rs14025779	11	13991523
Gga_snp-107-116-6903-S-3	11	14367744
Gga_rs13613944	11	14489358
Gga_rs14026066	11	14677520
Gga_rs15620221	11	14967958
Gga_rs15620327	11	15079974
Gga_rs16063515	11	15348499
Gga_snp-361-7-7170-S-3	11	15496195
Gga_rs14026454	11	15655131
Gga_rs14026614	11	15883492
Gga_snp-482-16-3236-S-1	11	16149215
Gga_rs14026837	11	16359074
Gga_rs14966129	11	16468306
Gga_rs15621925	11	17099907
Gga_rs14966379	11	17468611
Gga_rs15623610	11	18852754
Gga_rs14028171	11	19284973
Gga_snp-176-66-7980-S-1	11	19371744
Gga_rs15624470	11	19454395
Gga_rs14028319	11	19606844
Gga_rs14968842	11	21498071
Gga_rs14969259	12	504587
Gga_rs14030286	12	707344
Gga_snp-77-170-2035-S-3	12	1135132
Gga_rs14031016	12	1445938
Gga_rs13620962	12	1557771
Gga_rs14970690	12	1649965
Gga_snp-132-11-26591-S-3	12	3795924
Gga_rs14033413	12	3922957
Gga_rs15638076	12	5047846
Gga_rs14975793	12	7106826
Gga_rs14975899	12	7217842
Gga_rs13610591	12	7298895
Gga_snp-16-327-82839-S-1	12	7465394
Gga_rs14037672	12	7582015
Gga_snp-16-315-11907-S-2	12	7891469
Gga_rs15646404	12	7989010
Gga_rs14976691	12	8174793
Gga_rs14976771	12	8283756
Gga_snp-16-289-3606-S-2	12	8671361
Gga_rs14038863	12	8831232
Gga_rs14977312	12	8932601
Gga_rs14977504	12	9114771
Gga_rs14977585	12	9187318
Gga_rs15649602	12	9383430
Gga_rs14978271	12	9785375
Gga_rs14978358	12	9847772
Gga_rs15651891	12	10176521
Gga_rs14979528	12	11089885
Gga_rs14979696	12	11312052
Gga_rs14041332	12	11487871
Gga_rs14041585	12	11741095
Gga_rs14042190	12	12447451
Gga_snp-16-83-118191-S-2	12	13015812
Gga_rs14981507	12	13176738
Gga_rs14043031	12	13249640
Gga_rs14043227	12	13487874
Gga_rs14981816	12	13586590
Gga_rs15659059	12	13691708
Gga_rs10731092	12	13788168
Gga_rs14982160	12	13915626
Gga_rs14043710	12	13976785
Gga_rs13613192	12	14248626
Gga_rs14044586	12	14781290
Gga_rs15665458	12	16875387
Gga_snp-49-27-3062-S-1	12	17100310
Gga_snp-49-32-8801-S-1	12	17321634
Gga_rs14046700	12	17496361
Gga_rs14048271	12	18792432
Gga_snp-49-67-29095-S-1	12	18927306
Gga_rs14049717	13	1109109
Gga_rs14057466	13	1784814
Gga_rs14992784	13	2730720
Gga_rs14992503	13	3055331
Gga_rs14992275	13	3184168
Gga_rs14991676	13	3535514
Gga_rs15688296	13	3608415
Gga_rs14990273	13	4925691
Gga_rs14053313	13	5401860
Gga_rs14988205	13	7372103
Gga_rs15677163	13	8102073
JH_29_IL17B	13	8359861
Gga_snp-323-12-3675-S-3	13	8719730
Gga_rs14058414	13	9551361
Gga_rs15695339	13	10349696
Gga_rs14995519	13	10968739
Gga_rs14998056	13	13221747
Gga_rs14998386	13	13425145
Gga_rs13548043	13	13657124
Gga_rs15704209	13	13986988
Gga_snp-572-1-16067-S-1	13	14100268
Gga_rs15713243	13	14487735
Gga_rs14062573	13	14708962
Gga_rs14063595	13	15831637
Gga_rs14999575	13	16151359
Gga_rs14064050	13	16416414
JH_73_GMCSF_b	13	17236436
Gga_rs15000356	13	17359282
JH_39_IL5_b	13	17473131
JH_40_IL13	13	17531124
JH_38_IL4_b	13	17534935
Gga_snp-103-51-1767-S-1	13	17559533
Gga_rs15000682	13	17960514
Gga_snp-103-87-12491-S-3	13	18148393
Gga_rs14065753	13	18268627
Gga_snp-30-37-17610-S-1	14	1155313
Gga_rs14070032	14	1789327
Gga_snp-30-52-32999-S-2	14	2048625
Gga_rs15005078	14	2830985
Gga_rs13531099	14	3061286
Gga_rs14071723	14	3522353
Gga_rs13531344	14	3608171
Gga_rs14072078	14	3854273
Gga_rs14072249	14	4023344
Gga_rs15006512	14	4247233
Gga_snp-30-278-6589-S-2	14	5467334
Gga_rs15007679	14	5529543
Gga_rs15008907	14	6695346
Gga_rs15009062	14	6845566
Gga_rs14075583	14	7272943
Gga_rs15010208	14	8288336
Gga_rs14076550	14	8716372
Gga_snp-69-153-60707-S-3	14	8801029
Gga_rs14078642	14	10747918
Gga_rs14078813	14	11013238
Gga_rs15739609	14	11144533
Gga_rs15740967	14	12555786
Gga_rs15741093	14	12644208
Gga_rs15741363	14	12786491
Gga_rs15012429	14	12856679
Gga_rs13660907	14	13212962
Gga_rs13660938	14	13295683
Gga_rs15002853	14	13602208
Gga_snp-188-53-11400-S-3	14	13873198
Gga_rs14086000	14	14988317
Gga_rs16014699	14	15091531
Gga_rs14701466	14	15258531
Gga_rs16015747	14	15665485
Gga_rs15761431	15	718505
Gga_rs15761697	15	915101
Gga_rs10730982	15	2471005
Gga_rs14088396	15	2798371
Gga_rs15019314	15	3750070
Gga_rs13629282	15	3836170
Gga_rs15768604	15	4253397
Gga_snp-37-132-23521-S-2	15	4339101
Gga_rs15019673	15	4427709
Gga_rs15769416	15	4529162
Gga_rs15019923	15	4804448
Gga_rs14089880	15	4926457
Gga_rs15773002	15	6092427
Gga_rs13793538	15	6867494
Gga_rs15774109	15	7033461
Gga_rs15774694	15	7345638
Gga_rs14091854	15	7456865
Gga_rs14093214	15	8843367
Gga_rs15025752	15	11449808
Gga_rs13529213	15	11632080
Gga_rs15786050	15	11851334
Gga_rs15026180	15	11962274
Gga_snp-97-80-11224-S-2	15	12108806
Gga_rs15026410	15	12417172
Gga_rs15026786	16	68328
Gga_snp-368-10-16374-S-2	16	93515
Gga_snp-368-9-6157-S-3	16	111000
Gga_rs14096738	16	132522
Gga_rs15788011	16	144035
Gga_snp-368-3-6764-S-1	16	165528
Gga_snp-1080-3-6462-S-3	16	239288
Gga_rs14105177	17	650835
Gga_rs13735119	17	845790
Gga_rs15807862	17	1143824
Gga_rs14104628	17	1316722
Gga_rs14104406	17	1512437
Gga_rs14104192	17	1747013
Gga_snp-76-117-4453-S-2	17	1858697
Gga_rs15034066	17	1933409
Gga_rs15804613	17	2349245
Gga_snp-76-162-914-S-3	17	2466219
Gga_rs13804479	17	2824447
JH_66_TNFSF15_b	17	2955608
JH_67_TNFSF8_b	17	3008485
Gga_rs15033100	17	3139400
Gga_rs15802219	17	3357356
Gga_rs15802057	17	3509022
Gga_snp-290-28-2568-S-2	17	3567120
Gga_rs14102349	17	3754434
Gga_snp-93-144-20405-S-1	17	4320699
Gga_rs15032235	17	4410367
Gga_snp-93-111-5849-S-1	17	4735899
Gga_rs15031790	17	5151360
Gga_rs14101418	17	5286957
Gga_rs15798893	17	5479266
Gga_rs15030872	17	6145929
Gga_snp-237-54-4101-S-1	17	6550648
Gga_snp-541-8-24702-S-1	17	6630477
Gga_rs13662216	17	6828957
Gga_rs15030250	17	6938955
Gga_rs13662122	17	7099115
Gga_rs15029916	17	7374854
Gga_snp-61-15-1058-S-2	17	7497140
Gga_rs14099372	17	7739813
Gga_rs15029422	17	7889134
Gga_rs14099142	17	7964743
Gga_rs10731658	17	8309396
Gga_rs14098268	17	8708871
Gga_rs14098030	17	8974322
Gga_rs15027894	17	9071058
Gga_snp-61-161-10549-S-1	17	9288359
Gga_rs15790536	17	9493100
Gga_rs15809132	18	240839
Gga_rs15809263	18	310363
Gga_rs15809375	18	416400
Gga_rs14105739	18	569964
Gga_rs15036276	18	1275918
Gga_snp-24-78-30386-S-3	18	1366700
Gga_rs13506396	18	1508745
Gga_rs15813147	18	1749650
Gga_rs14107375	18	1947317
Gga_rs15814095	18	2064808
Gga_snp-24-140-8931-S-3	18	2134939
Gga_rs13506847	18	2515203
Gga_rs15815510	18	2651316
Gga_rs15815806	18	2756708
Gga_snp-24-183-23622-S-1	18	2870502
Gga_rs14108762	18	3045009
Gga_rs15816933	18	3178773
Gga_snp-24-197-8326-S-3	18	3375199
Gga_snp-24-203-13656-S-3	18	3486902
Gga_rs15038292	18	3555626
Gga_rs15818775	18	3663548
Gga_rs15819360	18	3898450
Gga_snp-24-245-42812-S-2	18	4294771
Gga_rs14110239	18	4473581
Gga_rs14110363	18	4608353
Gga_rs14110534	18	4775577
Gga_rs15040033	18	5667111
Gga_rs14112734	18	6911700
Gga_snp-24-361-8055-S-3	18	7065040
Gga_rs15041244	18	7210255
Gga_rs14114349	18	8559422
Gga_rs14736911	18	9618586
Gga_rs16347539	18	9983890
Gga_rs15469844	18	10056982
Gga_rs13569345	18	10321994
Gga_snp-137-33-50997-S-2	18	10404112
Gga_rs15470754	18	10604571
Gga_rs15835925	19	1144752
Gga_rs14116744	19	1764425
Gga_rs15837940	19	1895118
Gga_rs15044897	19	2063870
Gga_rs14117831	19	2617262
Gga_rs15840441	19	2743309
Gga_snp-19-395-100720-S-2	19	2860169
Gga_rs15045801	19	2973975
C1QBP-chr19-3178606	19	3392004
Gga_rs15842522	19	3499262
Gga_rs14120280	19	4951573
Gga_snp-19-192-25386-S-3	19	6155368
Gga_rs15049371	19	6701045
Gga_rs15049758	19	7157807
Gga_rs14122543	19	7220010
Gga_rs14122602	19	7292561
Gga_rs14122784	19	7524655
Gga_rs15050078	19	7698307
Gga_rs14123169	19	7997723
Gga_rs14123267	19	8080903
Gga_rs15050422	19	8377531
Gga_rs13576013	19	8640875
Gga_rs15854930	19	8766138
Gga_rs15855233	19	8878964
Gga_rs14123943	19	9140811
Gga_rs16158134	20	665825
Gga_rs15169491	20	1281527
Gga_rs16159644	20	1698431
Gga_rs16159910	20	1869517
Gga_rs15170159	20	2251833
Gga_rs15170271	20	2350567
Gga_rs14270228	20	2668058
Gga_snp-18-414-46117-S-1	20	3137973
Gga_rs13631627	20	3298836
Gga_rs14271120	20	3369475
Gga_rs15171295	20	3529528
Gga_snp-18-389-48117-S-2	20	3872148
Gga_rs16163872	20	4170329
Gga_snp-18-373-14244-S-3	20	4454038
Gga_rs14272581	20	5040744
Gga_rs14273243	20	5566908
Gga_rs14275998	20	7992551
Gga_rs15175219	20	8112137
Gga_rs14276225	20	8224964
Gga_snp-18-38-1872-S-3	20	10255915
Gga_rs16172396	20	10465338
Gga_rs14278685	20	10686436
Gga_rs15178187	20	10910866
Gga_rs14279151	20	11218134
Gga_rs13635210	20	12048413
Gga_rs16176704	21	482712
Gga_snp-52-116-24349-S-3	21	1932784
Gga_rs15181593	21	2144064
Gga_rs13602931	21	2222889
Gga_snp-52-134-54873-S-3	21	2374330
Gga_rs16178953	21	2447541
Gga_snp-52-144-82459-S-2	21	2569402
Gga_rs15182197	21	2697967
Gga_rs14283541	21	3018163
Gga_snp-375-13-10288-S-2	21	5143010
Gga_snp-123-91-16852-S-2	21	5546800
Gga_rs16182313	21	5780702
Gga_rs14285632	21	5995201
Gga_rs16182663	21	6203002
Gga_rs14285971	21	6375287
Gga_snp-123-6-5303-S-1	21	6655612
Gga_rs16719722	21	6907111
Gga_rs15187134	22	181310
Gga_snp-117-48-963-S-1	22	314114
Gga_rs10728280	22	465612
Gga_rs15187435	22	663413
Gga_rs14690588	22	1479702
Gga_rs15998648	22	1534390
Gga_snp-163-26-6430-S-2	22	1599707
Gga_rs15998574	22	1699030
Gga_snp-163-40-27750-S-3	22	1881654
Gga_rs15998410	22	1944468
Gga_snp-163-44-8627-S-2	22	2031586
Gga_rs13791816	22	2113362
Gga_rs16078312	22	2864216
Gga_rs16185364	22	2965425
Gga_snp-141-8-81740-S-3	22	3152512
Gga_rs16184883	22	3270888
Gga_snp-141-12-9191-S-3	22	3598902
Gga_rs16183924	22	3743161
Gga_rs15192193	23	439896
Gga_rs15192642	23	615913
Gga_snp-124-42-2254-S-1	23	1370727
Gga_rs15195943	23	1584238
Gga_rs15196409	23	1717072
Gga_rs14740792	23	2432519
Gga_rs16188221	23	2601601
Gga_rs15197545	23	2663308
Gga_rs16699662	23	2918911
Gga_rs14289786	23	3238383
Gga_rs16189562	23	3704529
Gga_rs14290358	23	3763577
Gga_snp-67-87-8054-S-2	23	3837314
Gga_rs14290618	23	3985339
Gga_rs15203047	23	4155196
Gga_rs15206223	23	5132839
Gga_rs15208713	24	245821
JH_2_TIRAP	24	429960
Gga_rs15209465	24	541953
Gga_snp-50-77-2584-S-1	24	1011858
Gga_rs15214368	24	1897066
Gga_snp-50-129-5115-S-2	24	2000448
Gga_rs13604680	24	2543554
Gga_rs15217205	24	2760074
Gga_rs16196012	24	3092352
Gga_rs15219306	24	3332612
Gga_rs15219640	24	3422691
Gga_snp-50-240-64873-S-1	24	3752531
Gga_rs16197547	24	4203710
Gga_rs15223569	24	4654588
Gga_rs15224029	24	4987886
Gga_rs14714628	24	5137126
Gga_snp-119-51-1367-S-3	24	5332599
Gga_snp-119-61-26733-S-3	24	5413474
Gga_snp-119-79-8803-S-1	24	5544928
Gga_rs16198886	24	5700944
Gga_rs10731966	24	5948837
Gga_snp-119-129-10358-S-2	24	6185140
Gga_rs13725186	24	6244221
Gga_snp-497-5-6945-S-3	25	32658
Gga_rs16081318	25	178303
Gga_rs16734923	25	875498
Gga_snp-302-3-3133-S-1	25	1648508
Gga_rs14720180	25	1843484
Gga_rs14720253	25	2004144
Gga_rs14415533	26	1088242
Gga_rs16200432	26	1436672
JH_24_IL10	26	2372217
JH_25_IL19_a	26	2388076
Gga_snp-65-185-44674-S-3	26	3095243
Gga_snp-65-157-4810-S-2	26	3409878
Gga_snp-65-147-9219-S-3	26	3588366
Gga_snp-65-108-1331-S-3	26	4226532
Gga_rs16204382	26	4431373
Gga_rs16206944	27	1361053
Gga_rs14301489	27	1526300
Gga_rs15238424	27	1840217
Gga_rs16205693	27	1994554
Gga_rs13620298	27	2243803
Gga_snp-118-59-8852-S-2	27	2301548
Gga_rs14302439	27	2429738
Gga_snp-118-40-341-S-3	27	2540283
Gga_rs13620563	27	2894881
Gga_rs15242523	27	3276716
Gga_rs13820592	27	3537159
Gga_rs14696275	27	3816719
Gga_rs16208036	27	3933387
Gga_rs14303963	27	4002838
Gga_rs14304349	27	4085403
Gga_rs16208563	27	4145180
Gga_rs14304231	27	4257540
Gga_snp-183-34-14147-S-1	27	4341966
Gga_snp-149-75-68958-S-2	28	274650
Gga_snp-149-59-3939-S-3	28	503644
Gga_snp-209-17-1963-S-2	28	1610986
Gga_rs16211602	28	2336538
Gga_rs14307070	28	2454894
Gga_snp-559-8-4931-S-2	28	2547437
Gga_rs14307167	28	2632349
Gga_rs14747515	28	2677753
Gga_rs15251961	28	3801184
Gga_rs15252892	28	4335566
Gga_rs16686832	LGE22C19W28_E50C23	137278
Gga_rs16686888	LGE22C19W28_E50C23	200759
Gga_rs15996803	LGE22C19W28_E50C23	544151
Gga_rs16687636	LGE22C19W28_E50C23	762589
Gga_rs15996973	LGE22C19W28_E50C23	793814
